# Supplementary material for: Identification of gene targets regulated by the IclR-like regulator SL1344_3500 in Salmonella Typhimurium
Source: J Bacteriol. 2025 Aug 25;207(9):e00054-25. doi: 10.1128/jb.00054-25 (PMC12445098; doi:10.1128/jb.00054-25)
Supplement: Table S1 — List of genome accessions, strains, and primers. [file jb.00054-25-s0002.xlsx]

## Sheet: strains
Strain genotype	Strain number	Figure	References
S.Tm SB300			(Kaniga et al., 1994
wild type WITS 21	Z7931	2A, 3A-F	This study
∆SL1344_3500 WITS19	Z7953	2A, 3A, 3C-E	This study
∆SL1344_3500 p3500+ WITS01	Z7968	3B	This study
∆SL1344_3500 ∆op1 ∆op2 WITS13	Z7965	3E	This study
wild type WISH 12		3F	This study
∆SL1344_3500 ∆op1 WISH 499	Z7990	3F	This study
∆SL1344_3500 ∆op2 WISH 500	Z7987	3F	This study
∆op1 WITS02	Z7955	3F	This study
∆op2 WISH2	T2002	3F	This study
∆SL1344_3500 p3500+	Z7997	4A, 4C	This study
S.Tm pMC0076-3500+	T2011	4B	This study
S.Tm pMC0076	T2012	4B	This study
S.Tm ∆SL1344_3500 pMC0076-3500+	T2013	4B	This study
S.Tm ∆SL1344_3500 pMC0076	T2014	4B	This study
S.Tm Pop1-gfp	T2040	2B-C	This study
S.Tm Pop2-gfp	T2041	2B-C	This study
S.Tm ∆SL1344_3500 Pop1-gfp	T2042	2B-C	This study
S.Tm ∆SL1344_3500 Pop2-gfp	T2043	2B-C	This study
S.Tm ∆SL1344_3500 p3500+-PrpsM-gfp	T2061	4C	This study

## Sheet: plasmids
Plasmid name, referred to in the text	Plasmid identifier	Source/ derived from
P3500+	pZ7900, pZ7903	This work. derived from PDcuB (Nguyen et al 2020)
PMC0076-3500+	pZ7904	This work, derived from pMC0076 (graciously provided by Dr. Mariia Cherepkova)
Pop1-gfp	pZ7917	This work, derived from pZ7903 and pZ7907
Pop2-gfp	pZ7918	This work, derived from pZ7903 and pZ7907
P3500+-PrpsM-gfp	pZ7919	This work, cloned from pZ7900 and pZ7906, PrpsM-gfp derived from pM965 (Stecher et al 2004)

## Sheet: primers
Primer name	Sequence 5’ - > 3’	Purpose
Op1 qPCR_rev	tgctgttgcaactgtatccc	RT-qPCR Expression analysis op1
Op1 qPCR_fwd	tccgtcacgatatgttcagg	RT-qPCR Expression analysis op1
Op2 qPCR_fwd	tagagaaaccgaccacacg	RT-qPCR Expression analysis op2
Op2 qPCR_rev	caaaagaagccgtcatgcc	RT-qPCR Expression analysis op2
3500 qPCR_rev	ccgttgagcaaagatgagg	RT-qPCR Expression analysis SL1344_3500
3500 qPCR_fwd	cgacatctattccggctctc	RT-qPCR Expression analysis SL1344_3500
rpoD_fwd	agctgaaacttcttgtcacc	RT-qPCR reference gene
rpoD_rev	cttcttccattacctgaataccc	RT-qPCR reference gene
WITS 01	acgacaccactccacacct	Specific WITS 01 qPCR primer
WITS 02	acccgcaataccaacaactc	Specific WITS 02 qPCR primer
WITS 11	atcccacacactcgatctca	Specific WITS 11 qPCR primer
WITS 13	gctaaagacacccctcactca	Specific WITS 13 qPCR primer
WITS 17	tcaccagcccaccccctca	Specific WITS 17 qPCR primer
WITS 19	gcactatccagccccataac	Specific WITS 19 qPCR primer
WITS 21	acaaccaccgatcactctcc	Specific WITS 21 qPCR primer
ydgA	ggctgtccgcaatgggtc	Universal WITS qPCR primer
WISH 499	gctgttggatgtgagtgtaaatgc	Specific reverse primer for genetic tag WISH 499
WISH 500	aacgaacctaacgaccatctaacg	Specific reverse primer for genetic tag WISH 500
WISH Fwd	tatgaggagagtaggaggcaatgg	Universal forward WISH qPCR primer
WISH/WITS verification_fwd	gcaaaatccatatccgagatcg	Verification of WISH/WITS integration at malXY pseudolocus
WISH/WITS verification_rev	gctcaatcagcataatttgcag	Verification of WISH/WITS integration at malXY pseudolocus
pDcuBcom5vF	acgcttacaatttaggtggcacttttc	plasmid cloning for pZ7900, pZ7903 (p3500+)
PSC101ori_F	gttgagctgtaacaagttgtctcaggtgttc	plasmid cloning for pZ7900, pZ7903 (p3500+)
SL1344_3500 + 43R	gcgatgacgaaagcgggcttcttg	plasmid cloning for pZ7900, pZ7903 (p3500+)
SL1344_3500 - 177F	cggtttaacgcttgagaacg	plasmid cloning for pZ7900, pZ7903 (p3500+)
TBA84	cgggttgtgttttcaggcaatacgcacgctttcaggcatacgctctagagcggagaagg	plasmid cloning for pZ7907, pZ7917 , pZ7918
TBA85	atggccctggtacgagcgctgaacaaaatgacgaaagcaggccaaaacagccaagcttg	plasmid cloning for pZ7907, pZ7917 , pZ7918
TBA110	ggttgtgttttcaggcaatacgcacgctttcaggcatacgctctagaagtatcaaaaatgtgttctgtatatggaac	plasmid cloning for pZ7907, pZ7917 , pZ7918
TBA111	tctcctttactcatcaatactacctcctgaattcctgcagctcctttaccctgaacatatcgtg	plasmid cloning for pZ7907, pZ7917 , pZ7918
TBA112	ggttgtgttttcaggcaatacgcacgctttcaggcatacgctctagaaaaagcattaaagttcaatatacagaacac	plasmid cloning for pZ7907, pZ7917 , pZ7918
TBA113	tctcctttactcatcaatactacctcctgaattcctgcagcgatattggtcctgtccatataggc	plasmid cloning for pZ7907, pZ7917 , pZ7919
TBA70	cgctttcgtcatcgcttaaagctggcattgaccctgagtg	plasmid cloning for pZ7904 plasmid (pMC0076-3500+ )
TBA71	ccgttctcaagcgttaaaccgctacaacccgcttcgttaatacagatgtaggtg	plasmid cloning for pZ7904 plasmid (pMC0076-3500+ )
TBA72	cactcagggtcaatgccagctttaagcgatgacgaaagcg	plasmid cloning for pZ7904 plasmid (pMC0076-3500+ )
TBA73	cacctacatctgtattaacgaagcgggttgtagcggtttaacgcttgagaacgg	plasmid cloning for pZ7904 plasmid (pMC0076-3500+ )

## Sheet: Salmonella genome accessions
accession	taxon
GCA_000252995.1	S. bongori
GCA_002035265.1	S. bongori
GCA_002035475.1	S. bongori
GCA_002119365.1	S. bongori
GCA_006051015.2	S. bongori
GCA_007019345.2	S. bongori
GCA_007579005.1	S. bongori
GCA_007644995.1	S. bongori
GCA_007694255.1	S. bongori
GCA_007768505.1	S. bongori
GCA_008485645.2	S. bongori
GCA_009648775.1	S. bongori
GCA_010124885.1	S. bongori
GCA_010367725.1	S. bongori
GCA_010368085.1	S. bongori
GCA_010368225.1	S. bongori
GCA_010368345.1	S. bongori
GCA_010368425.1	S. bongori
GCA_010368465.1	S. bongori
GCA_010368585.1	S. bongori
GCA_010368665.1	S. bongori
GCA_013138145.1	S. bongori
GCA_014338425.3	S. bongori
GCA_014431485.1	S. bongori
GCA_016653555.1	S. bongori
GCA_019291725.1	S. bongori
GCA_020702915.1	S. bongori
GCA_022635355.1	S. bongori
GCA_022940725.1	S. bongori
GCA_025605815.1	S. bongori
GCA_025605845.1	S. bongori
GCA_025605895.1	S. bongori
GCA_025605915.1	S. bongori
GCA_028334865.1	S. bongori
GCA_036932515.1	S. bongori
GCA_042178665.1	S. bongori
GCA_043499085.1	S. bongori
GCA_900635485.1	S. bongori
GCA_902387725.1	S. bongori
GCF_000252995.1	S. bongori
GCF_000709535.1	S. bongori
GCF_002037625.1	S. bongori
GCF_002211925.1	S. bongori
GCF_006051015.1	S. bongori
GCF_006051555.1	S. bongori
GCF_006149135.1	S. bongori
GCF_007019345.1	S. bongori
GCF_008485645.1	S. bongori
GCF_018338735.1	S. bongori
GCF_900635485.1	S. bongori
GCA_002032885.1	S. enterica ssp. arizonae
GCA_003869495.1	S. enterica ssp. arizonae
GCA_005476735.1	S. enterica ssp. arizonae
GCA_006524815.1	S. enterica ssp. arizonae
GCA_006861465.1	S. enterica ssp. arizonae
GCA_007190795.1	S. enterica ssp. arizonae
GCA_007463135.1	S. enterica ssp. arizonae
GCA_007472415.1	S. enterica ssp. arizonae
GCA_007482925.1	S. enterica ssp. arizonae
GCA_007546895.1	S. enterica ssp. arizonae
GCA_007549175.1	S. enterica ssp. arizonae
GCA_007627915.1	S. enterica ssp. arizonae
GCA_007696525.1	S. enterica ssp. arizonae
GCA_007753015.1	S. enterica ssp. arizonae
GCA_007776145.1	S. enterica ssp. arizonae
GCA_007810135.1	S. enterica ssp. arizonae
GCA_007811135.1	S. enterica ssp. arizonae
GCA_008415155.1	S. enterica ssp. arizonae
GCA_008424145.1	S. enterica ssp. arizonae
GCA_009636905.1	S. enterica ssp. arizonae
GCA_009905405.1	S. enterica ssp. arizonae
GCA_010388625.1	S. enterica ssp. arizonae
GCA_010395505.1	S. enterica ssp. arizonae
GCA_010420665.1	S. enterica ssp. arizonae
GCA_010426625.1	S. enterica ssp. arizonae
GCA_010432775.1	S. enterica ssp. arizonae
GCA_010434575.1	S. enterica ssp. arizonae
GCA_010446615.1	S. enterica ssp. arizonae
GCA_010694605.1	S. enterica ssp. arizonae
GCA_010739355.1	S. enterica ssp. arizonae
GCA_010763875.1	S. enterica ssp. arizonae
GCA_010765055.1	S. enterica ssp. arizonae
GCA_010766675.1	S. enterica ssp. arizonae
GCA_010795115.1	S. enterica ssp. arizonae
GCA_011693635.1	S. enterica ssp. arizonae
GCA_016029085.1	S. enterica ssp. arizonae
GCA_016608145.1	S. enterica ssp. arizonae
GCA_019464655.1	S. enterica ssp. arizonae
GCA_025208505.1	S. enterica ssp. arizonae
GCA_026132355.1	S. enterica ssp. arizonae
GCA_900456235.1	S. enterica ssp. arizonae
GCF_001951545.1	S. enterica ssp. arizonae
GCF_002031795.1	S. enterica ssp. arizonae
GCF_002032885.1	S. enterica ssp. arizonae
GCF_026132465.1	S. enterica ssp. arizonae
GCF_900635595.1	S. enterica ssp. arizonae
GCF_026132345.1	S. enterica ssp. arizonae
GCF_001951445.1	S. enterica ssp. arizonae
GCF_002266055.1	S. enterica ssp. arizonae
GCF_001951595.1	S. enterica ssp. arizonae
GCF_001629775.1	S. enterica ssp. diarizonae
GCF_001832225.1	S. enterica ssp. diarizonae
GCF_001832245.1	S. enterica ssp. diarizonae
GCF_001832255.2	S. enterica ssp. diarizonae
GCF_001832285.1	S. enterica ssp. diarizonae
GCF_001832305.1	S. enterica ssp. diarizonae
GCF_001832335.1	S. enterica ssp. diarizonae
GCF_001832385.1	S. enterica ssp. diarizonae
GCF_001832405.1	S. enterica ssp. diarizonae
GCF_001832425.1	S. enterica ssp. diarizonae
GCF_001832445.1	S. enterica ssp. diarizonae
GCF_001832465.1	S. enterica ssp. diarizonae
GCF_001832505.1	S. enterica ssp. diarizonae
GCF_001832525.1	S. enterica ssp. diarizonae
GCF_001832565.1	S. enterica ssp. diarizonae
GCF_001832585.1	S. enterica ssp. diarizonae
GCF_001832605.1	S. enterica ssp. diarizonae
GCF_001832645.1	S. enterica ssp. diarizonae
GCF_001832665.1	S. enterica ssp. diarizonae
GCF_001832725.1	S. enterica ssp. diarizonae
GCF_001832765.1	S. enterica ssp. diarizonae
GCF_001832775.1	S. enterica ssp. diarizonae
GCF_001832805.1	S. enterica ssp. diarizonae
GCF_001832825.1	S. enterica ssp. diarizonae
GCF_001832845.1	S. enterica ssp. diarizonae
GCF_002035545.1	S. enterica ssp. diarizonae
GCF_002035685.1	S. enterica ssp. diarizonae
GCF_002035715.1	S. enterica ssp. diarizonae
GCF_002035995.1	S. enterica ssp. diarizonae
GCF_002107505.1	S. enterica ssp. diarizonae
GCF_002107575.1	S. enterica ssp. diarizonae
GCF_002211825.1	S. enterica ssp. diarizonae
GCF_002211965.1	S. enterica ssp. diarizonae
GCF_002241435.2	S. enterica ssp. diarizonae
GCF_002263275.3	S. enterica ssp. diarizonae
GCF_002794415.1	S. enterica ssp. diarizonae
GCF_003324755.1	S. enterica ssp. diarizonae
GCF_003668815.1	S. enterica ssp. diarizonae
GCF_003668835.1	S. enterica ssp. diarizonae
GCF_008692785.1	S. enterica ssp. diarizonae
GCF_014123145.1	S. enterica ssp. diarizonae
GCF_016030095.1	S. enterica ssp. diarizonae
GCF_020444565.1	S. enterica ssp. diarizonae
GCF_020444575.1	S. enterica ssp. diarizonae
GCF_020444605.1	S. enterica ssp. diarizonae
GCF_022095335.1	S. enterica ssp. diarizonae
GCF_022509945.1	S. enterica ssp. diarizonae
GCF_022509965.1	S. enterica ssp. diarizonae
GCF_022510005.1	S. enterica ssp. diarizonae
GCF_030506565.1	S. enterica ssp. diarizonae
GCA_006032315.1	S. enterica ssp. enterica ser. choleraesuis
GCA_006999325.1	S. enterica ssp. enterica ser. choleraesuis
GCA_007413705.1	S. enterica ssp. enterica ser. choleraesuis
GCA_007473655.1	S. enterica ssp. enterica ser. choleraesuis
GCA_007773985.1	S. enterica ssp. enterica ser. choleraesuis
GCA_007822365.1	S. enterica ssp. enterica ser. choleraesuis
GCA_007910805.1	S. enterica ssp. enterica ser. choleraesuis
GCA_009574705.1	S. enterica ssp. enterica ser. choleraesuis
GCA_009625575.1	S. enterica ssp. enterica ser. choleraesuis
GCA_009638675.1	S. enterica ssp. enterica ser. choleraesuis
GCA_009644195.1	S. enterica ssp. enterica ser. choleraesuis
GCA_010537535.1	S. enterica ssp. enterica ser. choleraesuis
GCA_010549965.1	S. enterica ssp. enterica ser. choleraesuis
GCA_011417515.1	S. enterica ssp. enterica ser. choleraesuis
GCA_013624385.1	S. enterica ssp. enterica ser. choleraesuis
GCA_018359685.1	S. enterica ssp. enterica ser. choleraesuis
GCA_018359745.1	S. enterica ssp. enterica ser. choleraesuis
GCA_020032855.1	S. enterica ssp. enterica ser. choleraesuis
GCA_020032935.1	S. enterica ssp. enterica ser. choleraesuis
GCA_020033355.1	S. enterica ssp. enterica ser. choleraesuis
GCA_020033535.1	S. enterica ssp. enterica ser. choleraesuis
GCA_020033855.1	S. enterica ssp. enterica ser. choleraesuis
GCA_020034025.1	S. enterica ssp. enterica ser. choleraesuis
GCA_020034095.1	S. enterica ssp. enterica ser. choleraesuis
GCA_020034195.1	S. enterica ssp. enterica ser. choleraesuis
GCA_020034295.1	S. enterica ssp. enterica ser. choleraesuis
GCA_020038325.1	S. enterica ssp. enterica ser. choleraesuis
GCA_020048235.1	S. enterica ssp. enterica ser. choleraesuis
GCA_020050195.1	S. enterica ssp. enterica ser. choleraesuis
GCA_020050505.1	S. enterica ssp. enterica ser. choleraesuis
GCA_020158965.1	S. enterica ssp. enterica ser. choleraesuis
GCA_020930255.1	S. enterica ssp. enterica ser. choleraesuis
GCA_020930375.1	S. enterica ssp. enterica ser. choleraesuis
GCA_020930555.1	S. enterica ssp. enterica ser. choleraesuis
GCA_022597955.1	S. enterica ssp. enterica ser. choleraesuis
GCA_023285905.1	S. enterica ssp. enterica ser. choleraesuis
GCA_023286745.1	S. enterica ssp. enterica ser. choleraesuis
GCA_023288305.1	S. enterica ssp. enterica ser. choleraesuis
GCA_027896575.1	S. enterica ssp. enterica ser. choleraesuis
GCA_028170945.1	S. enterica ssp. enterica ser. choleraesuis
GCA_028172585.1	S. enterica ssp. enterica ser. choleraesuis
GCA_037880955.1	S. enterica ssp. enterica ser. choleraesuis
GCA_040360005.1	S. enterica ssp. enterica ser. choleraesuis
GCA_040412925.1	S. enterica ssp. enterica ser. choleraesuis
GCF_015024565.1	S. enterica ssp. enterica ser. choleraesuis
GCF_015024635.1	S. enterica ssp. enterica ser. choleraesuis
GCF_018359685.1	S. enterica ssp. enterica ser. choleraesuis
GCF_018359705.1	S. enterica ssp. enterica ser. choleraesuis
GCF_018359725.1	S. enterica ssp. enterica ser. choleraesuis
GCF_019207055.1	S. enterica ssp. enterica ser. choleraesuis
GCA_000020925.1	S. enterica ssp. enterica ser. dublin
GCA_001953035.1	S. enterica ssp. enterica ser. dublin
GCA_002266085.2	S. enterica ssp. enterica ser. dublin
GCA_003589785.1	S. enterica ssp. enterica ser. dublin
GCA_003589805.1	S. enterica ssp. enterica ser. dublin
GCA_003589825.1	S. enterica ssp. enterica ser. dublin
GCA_003589845.1	S. enterica ssp. enterica ser. dublin
GCA_003589865.1	S. enterica ssp. enterica ser. dublin
GCA_003590755.1	S. enterica ssp. enterica ser. dublin
GCA_003595725.1	S. enterica ssp. enterica ser. dublin
GCA_008607005.2	S. enterica ssp. enterica ser. dublin
GCA_015242875.1	S. enterica ssp. enterica ser. dublin
GCA_015243055.1	S. enterica ssp. enterica ser. dublin
GCA_018338555.1	S. enterica ssp. enterica ser. dublin
GCA_018338715.1	S. enterica ssp. enterica ser. dublin
GCA_028893135.1	S. enterica ssp. enterica ser. dublin
GCA_028893175.1	S. enterica ssp. enterica ser. dublin
GCA_028893195.1	S. enterica ssp. enterica ser. dublin
GCA_028893215.1	S. enterica ssp. enterica ser. dublin
GCA_028893275.1	S. enterica ssp. enterica ser. dublin
GCA_028893315.1	S. enterica ssp. enterica ser. dublin
GCA_028893335.1	S. enterica ssp. enterica ser. dublin
GCA_028893395.1	S. enterica ssp. enterica ser. dublin
GCA_028893455.1	S. enterica ssp. enterica ser. dublin
GCA_039851995.1	S. enterica ssp. enterica ser. dublin
GCA_039852005.1	S. enterica ssp. enterica ser. dublin
GCA_039880325.1	S. enterica ssp. enterica ser. dublin
GCF_000020925.1	S. enterica ssp. enterica ser. dublin
GCF_001953035.1	S. enterica ssp. enterica ser. dublin
GCF_002266085.2	S. enterica ssp. enterica ser. dublin
GCF_003589785.1	S. enterica ssp. enterica ser. dublin
GCF_003589805.1	S. enterica ssp. enterica ser. dublin
GCF_003589825.1	S. enterica ssp. enterica ser. dublin
GCF_003589845.1	S. enterica ssp. enterica ser. dublin
GCF_003589865.1	S. enterica ssp. enterica ser. dublin
GCF_003590755.1	S. enterica ssp. enterica ser. dublin
GCF_003595645.1	S. enterica ssp. enterica ser. dublin
GCF_003595725.1	S. enterica ssp. enterica ser. dublin
GCF_028893135.1	S. enterica ssp. enterica ser. dublin
GCF_028893195.1	S. enterica ssp. enterica ser. dublin
GCF_028893215.1	S. enterica ssp. enterica ser. dublin
GCF_028893255.1	S. enterica ssp. enterica ser. dublin
GCF_028893275.1	S. enterica ssp. enterica ser. dublin
GCF_028893315.1	S. enterica ssp. enterica ser. dublin
GCF_028893335.1	S. enterica ssp. enterica ser. dublin
GCF_028893395.1	S. enterica ssp. enterica ser. dublin
GCF_028893455.1	S. enterica ssp. enterica ser. dublin
GCF_039851995.1	S. enterica ssp. enterica ser. dublin
GCF_039852005.1	S. enterica ssp. enterica ser. dublin
GCF_039880325.1	S. enterica ssp. enterica ser. dublin
GCF_000278485.1	S. enterica ssp. enterica ser. enteritidis
GCF_000329245.1	S. enterica ssp. enterica ser. enteritidis
GCF_000329425.1	S. enterica ssp. enterica ser. enteritidis
GCF_000624115.2	S. enterica ssp. enterica ser. enteritidis
GCF_000624355.2	S. enterica ssp. enterica ser. enteritidis
GCF_000624415.2	S. enterica ssp. enterica ser. enteritidis
GCF_000625895.2	S. enterica ssp. enterica ser. enteritidis
GCF_000626355.1	S. enterica ssp. enterica ser. enteritidis
GCF_001271955.1	S. enterica ssp. enterica ser. enteritidis
GCF_001713995.1	S. enterica ssp. enterica ser. enteritidis
GCF_001973265.1	S. enterica ssp. enterica ser. enteritidis
GCF_001997445.1	S. enterica ssp. enterica ser. enteritidis
GCF_002038505.1	S. enterica ssp. enterica ser. enteritidis
GCF_002038645.1	S. enterica ssp. enterica ser. enteritidis
GCF_002038705.1	S. enterica ssp. enterica ser. enteritidis
GCF_002039565.1	S. enterica ssp. enterica ser. enteritidis
GCF_002039905.1	S. enterica ssp. enterica ser. enteritidis
GCF_002040205.1	S. enterica ssp. enterica ser. enteritidis
GCF_002040765.1	S. enterica ssp. enterica ser. enteritidis
GCF_002041175.1	S. enterica ssp. enterica ser. enteritidis
GCF_002041215.1	S. enterica ssp. enterica ser. enteritidis
GCF_002041945.1	S. enterica ssp. enterica ser. enteritidis
GCF_002042325.1	S. enterica ssp. enterica ser. enteritidis
GCF_002317515.1	S. enterica ssp. enterica ser. enteritidis
GCF_002813995.1	S. enterica ssp. enterica ser. enteritidis
GCF_002908975.1	S. enterica ssp. enterica ser. enteritidis
GCF_003186065.1	S. enterica ssp. enterica ser. enteritidis
GCF_004323945.1	S. enterica ssp. enterica ser. enteritidis
GCF_005518305.1	S. enterica ssp. enterica ser. enteritidis
GCF_005518595.1	S. enterica ssp. enterica ser. enteritidis
GCF_005519905.1	S. enterica ssp. enterica ser. enteritidis
GCF_008727915.1	S. enterica ssp. enterica ser. enteritidis
GCF_013420865.1	S. enterica ssp. enterica ser. enteritidis
GCF_014121245.1	S. enterica ssp. enterica ser. enteritidis
GCF_015023015.1	S. enterica ssp. enterica ser. enteritidis
GCF_015074885.1	S. enterica ssp. enterica ser. enteritidis
GCF_021065965.1	S. enterica ssp. enterica ser. enteritidis
GCF_021066915.1	S. enterica ssp. enterica ser. enteritidis
GCF_023546235.1	S. enterica ssp. enterica ser. enteritidis
GCF_026015805.1	S. enterica ssp. enterica ser. enteritidis
GCF_030122215.1	S. enterica ssp. enterica ser. enteritidis
GCF_033340695.1	S. enterica ssp. enterica ser. enteritidis
GCF_036543155.1	S. enterica ssp. enterica ser. enteritidis
GCF_036907495.1	S. enterica ssp. enterica ser. enteritidis
GCF_037003345.1	S. enterica ssp. enterica ser. enteritidis
GCF_037003765.1	S. enterica ssp. enterica ser. enteritidis
GCF_037004025.1	S. enterica ssp. enterica ser. enteritidis
GCF_037004305.1	S. enterica ssp. enterica ser. enteritidis
GCF_037478375.1	S. enterica ssp. enterica ser. enteritidis
GCF_041362555.1	S. enterica ssp. enterica ser. enteritidis
GCA_000020705.1	S. enterica ssp. enterica ser. heidelberg
GCA_000258365.1	S. enterica ssp. enterica ser. heidelberg
GCA_000430105.1	S. enterica ssp. enterica ser. heidelberg
GCA_000505705.1	S. enterica ssp. enterica ser. heidelberg
GCA_001441205.1	S. enterica ssp. enterica ser. heidelberg
GCA_001441225.1	S. enterica ssp. enterica ser. heidelberg
GCA_001689935.1	S. enterica ssp. enterica ser. heidelberg
GCA_001690095.1	S. enterica ssp. enterica ser. heidelberg
GCA_001690115.1	S. enterica ssp. enterica ser. heidelberg
GCA_001692555.1	S. enterica ssp. enterica ser. heidelberg
GCA_001692575.1	S. enterica ssp. enterica ser. heidelberg
GCA_001692595.1	S. enterica ssp. enterica ser. heidelberg
GCA_001692615.1	S. enterica ssp. enterica ser. heidelberg
GCA_002984035.1	S. enterica ssp. enterica ser. heidelberg
GCA_003971525.1	S. enterica ssp. enterica ser. heidelberg
GCA_004564195.1	S. enterica ssp. enterica ser. heidelberg
GCA_005688015.2	S. enterica ssp. enterica ser. heidelberg
GCA_006695545.2	S. enterica ssp. enterica ser. heidelberg
GCA_007758295.2	S. enterica ssp. enterica ser. heidelberg
GCA_007765995.2	S. enterica ssp. enterica ser. heidelberg
GCA_008124065.1	S. enterica ssp. enterica ser. heidelberg
GCA_008727595.1	S. enterica ssp. enterica ser. heidelberg
GCA_009541075.2	S. enterica ssp. enterica ser. heidelberg
GCA_009648795.1	S. enterica ssp. enterica ser. heidelberg
GCA_016452005.1	S. enterica ssp. enterica ser. heidelberg
GCA_016454265.1	S. enterica ssp. enterica ser. heidelberg
GCA_018338435.1	S. enterica ssp. enterica ser. heidelberg
GCA_019426245.1	S. enterica ssp. enterica ser. heidelberg
GCA_028893235.1	S. enterica ssp. enterica ser. heidelberg
GCF_000020705.1	S. enterica ssp. enterica ser. heidelberg
GCF_000258365.1	S. enterica ssp. enterica ser. heidelberg
GCF_001188125.2	S. enterica ssp. enterica ser. heidelberg
GCF_001441205.1	S. enterica ssp. enterica ser. heidelberg
GCF_001441225.1	S. enterica ssp. enterica ser. heidelberg
GCF_001690035.1	S. enterica ssp. enterica ser. heidelberg
GCF_001690095.1	S. enterica ssp. enterica ser. heidelberg
GCF_001692515.1	S. enterica ssp. enterica ser. heidelberg
GCF_001692535.1	S. enterica ssp. enterica ser. heidelberg
GCF_001692575.1	S. enterica ssp. enterica ser. heidelberg
GCF_001692615.1	S. enterica ssp. enterica ser. heidelberg
GCF_001692655.1	S. enterica ssp. enterica ser. heidelberg
GCF_003986635.1	S. enterica ssp. enterica ser. heidelberg
GCF_004564195.1	S. enterica ssp. enterica ser. heidelberg
GCF_006695545.1	S. enterica ssp. enterica ser. heidelberg
GCF_008727595.1	S. enterica ssp. enterica ser. heidelberg
GCF_009648795.1	S. enterica ssp. enterica ser. heidelberg
GCF_016452005.1	S. enterica ssp. enterica ser. heidelberg
GCF_016454265.1	S. enterica ssp. enterica ser. heidelberg
GCF_030345015.1	S. enterica ssp. enterica ser. heidelberg
GCF_900478405.1	S. enterica ssp. enterica ser. heidelberg
GCF_000272655.1	S. enterica ssp. enterica ser. newport
GCF_000272815.2	S. enterica ssp. enterica ser. newport
GCF_000272955.1	S. enterica ssp. enterica ser. newport
GCF_000344885.1	S. enterica ssp. enterica ser. newport
GCF_000483675.1	S. enterica ssp. enterica ser. newport
GCF_000483955.1	S. enterica ssp. enterica ser. newport
GCF_001051555.1	S. enterica ssp. enterica ser. newport
GCF_001051615.1	S. enterica ssp. enterica ser. newport
GCF_001051625.2	S. enterica ssp. enterica ser. newport
GCF_001051695.2	S. enterica ssp. enterica ser. newport
GCF_001834705.1	S. enterica ssp. enterica ser. newport
GCF_001835255.1	S. enterica ssp. enterica ser. newport
GCF_001890445.1	S. enterica ssp. enterica ser. newport
GCF_001954825.1	S. enterica ssp. enterica ser. newport
GCF_001955135.1	S. enterica ssp. enterica ser. newport
GCF_002056745.1	S. enterica ssp. enterica ser. newport
GCF_002057865.1	S. enterica ssp. enterica ser. newport
GCF_002058105.1	S. enterica ssp. enterica ser. newport
GCF_002058635.1	S. enterica ssp. enterica ser. newport
GCF_002059255.1	S. enterica ssp. enterica ser. newport
GCF_002090625.1	S. enterica ssp. enterica ser. newport
GCF_002090875.1	S. enterica ssp. enterica ser. newport
GCF_002106575.1	S. enterica ssp. enterica ser. newport
GCF_002106595.1	S. enterica ssp. enterica ser. newport
GCF_002106745.1	S. enterica ssp. enterica ser. newport
GCF_002107265.1	S. enterica ssp. enterica ser. newport
GCF_002109045.1	S. enterica ssp. enterica ser. newport
GCF_002109055.1	S. enterica ssp. enterica ser. newport
GCF_002109105.1	S. enterica ssp. enterica ser. newport
GCF_002109125.1	S. enterica ssp. enterica ser. newport
GCF_002109185.1	S. enterica ssp. enterica ser. newport
GCF_002109285.1	S. enterica ssp. enterica ser. newport
GCF_002241545.2	S. enterica ssp. enterica ser. newport
GCF_002242195.1	S. enterica ssp. enterica ser. newport
GCF_002242285.1	S. enterica ssp. enterica ser. newport
GCF_002242445.1	S. enterica ssp. enterica ser. newport
GCF_002242475.1	S. enterica ssp. enterica ser. newport
GCF_003079195.1	S. enterica ssp. enterica ser. newport
GCF_003117595.1	S. enterica ssp. enterica ser. newport
GCF_003199545.1	S. enterica ssp. enterica ser. newport
GCF_003253935.1	S. enterica ssp. enterica ser. newport
GCF_003581115.1	S. enterica ssp. enterica ser. newport
GCF_003581205.1	S. enterica ssp. enterica ser. newport
GCF_004136035.1	S. enterica ssp. enterica ser. newport
GCF_004136095.1	S. enterica ssp. enterica ser. newport
GCF_004136155.1	S. enterica ssp. enterica ser. newport
GCF_005518865.1	S. enterica ssp. enterica ser. newport
GCF_014349265.1	S. enterica ssp. enterica ser. newport
GCF_943109415.1	S. enterica ssp. enterica ser. newport
GCF_943117895.1	S. enterica ssp. enterica ser. newport
GCF_000484015.1	S. enterica ssp. enterica ser. paratyphi
GCF_000486185.1	S. enterica ssp. enterica ser. paratyphi
GCF_000486665.1	S. enterica ssp. enterica ser. paratyphi
GCF_001275185.1	S. enterica ssp. enterica ser. paratyphi
GCF_001613965.1	S. enterica ssp. enterica ser. paratyphi
GCF_001614015.1	S. enterica ssp. enterica ser. paratyphi
GCF_002033905.1	S. enterica ssp. enterica ser. paratyphi
GCF_002034065.1	S. enterica ssp. enterica ser. paratyphi
GCF_002034115.1	S. enterica ssp. enterica ser. paratyphi
GCF_002034145.1	S. enterica ssp. enterica ser. paratyphi
GCF_002058475.1	S. enterica ssp. enterica ser. paratyphi
GCF_002063335.1	S. enterica ssp. enterica ser. paratyphi
GCF_002065255.1	S. enterica ssp. enterica ser. paratyphi
GCF_002631865.1	S. enterica ssp. enterica ser. paratyphi
GCF_003121035.1	S. enterica ssp. enterica ser. paratyphi
GCF_003689515.1	S. enterica ssp. enterica ser. paratyphi
GCF_003689575.1	S. enterica ssp. enterica ser. paratyphi
GCF_003689675.1	S. enterica ssp. enterica ser. paratyphi
GCF_003689695.1	S. enterica ssp. enterica ser. paratyphi
GCF_003689705.1	S. enterica ssp. enterica ser. paratyphi
GCF_003689845.1	S. enterica ssp. enterica ser. paratyphi
GCF_003690115.1	S. enterica ssp. enterica ser. paratyphi
GCF_003934495.3	S. enterica ssp. enterica ser. paratyphi
GCF_003934515.3	S. enterica ssp. enterica ser. paratyphi
GCF_003934605.3	S. enterica ssp. enterica ser. paratyphi
GCF_003934635.3	S. enterica ssp. enterica ser. paratyphi
GCF_003934675.3	S. enterica ssp. enterica ser. paratyphi
GCF_003934695.3	S. enterica ssp. enterica ser. paratyphi
GCF_003934705.3	S. enterica ssp. enterica ser. paratyphi
GCF_003934715.3	S. enterica ssp. enterica ser. paratyphi
GCF_003934775.3	S. enterica ssp. enterica ser. paratyphi
GCF_003934785.3	S. enterica ssp. enterica ser. paratyphi
GCF_003934795.2	S. enterica ssp. enterica ser. paratyphi
GCF_003934835.3	S. enterica ssp. enterica ser. paratyphi
GCF_003934895.3	S. enterica ssp. enterica ser. paratyphi
GCF_005518325.1	S. enterica ssp. enterica ser. paratyphi
GCF_005518335.1	S. enterica ssp. enterica ser. paratyphi
GCF_009668425.1	S. enterica ssp. enterica ser. paratyphi
GCF_013344465.1	S. enterica ssp. enterica ser. paratyphi
GCF_019990535.1	S. enterica ssp. enterica ser. paratyphi
GCF_030122315.1	S. enterica ssp. enterica ser. paratyphi
GCF_030122435.1	S. enterica ssp. enterica ser. paratyphi
GCF_039774785.1	S. enterica ssp. enterica ser. paratyphi
GCF_039777535.1	S. enterica ssp. enterica ser. paratyphi
GCF_039778155.1	S. enterica ssp. enterica ser. paratyphi
GCF_039778185.1	S. enterica ssp. enterica ser. paratyphi
GCF_039778205.1	S. enterica ssp. enterica ser. paratyphi
GCF_039778235.1	S. enterica ssp. enterica ser. paratyphi
GCF_039778255.1	S. enterica ssp. enterica ser. paratyphi
GCF_900086565.1	S. enterica ssp. enterica ser. paratyphi
GCF_001078865.1	S. enterica ssp. enterica ser. typhi
GCF_001096985.1	S. enterica ssp. enterica ser. typhi
GCF_001106645.1	S. enterica ssp. enterica ser. typhi
GCF_001130905.1	S. enterica ssp. enterica ser. typhi
GCF_001142805.1	S. enterica ssp. enterica ser. typhi
GCF_001151665.1	S. enterica ssp. enterica ser. typhi
GCF_001154225.1	S. enterica ssp. enterica ser. typhi
GCF_001157565.1	S. enterica ssp. enterica ser. typhi
GCF_001157925.1	S. enterica ssp. enterica ser. typhi
GCF_001158085.1	S. enterica ssp. enterica ser. typhi
GCF_001164525.1	S. enterica ssp. enterica ser. typhi
GCF_001173745.1	S. enterica ssp. enterica ser. typhi
GCF_001359135.1	S. enterica ssp. enterica ser. typhi
GCF_001359755.1	S. enterica ssp. enterica ser. typhi
GCF_001359815.1	S. enterica ssp. enterica ser. typhi
GCF_001360515.1	S. enterica ssp. enterica ser. typhi
GCF_001363375.1	S. enterica ssp. enterica ser. typhi
GCF_001367855.1	S. enterica ssp. enterica ser. typhi
GCF_003064965.1	S. enterica ssp. enterica ser. typhi
GCF_003137355.1	S. enterica ssp. enterica ser. typhi
GCF_003137685.1	S. enterica ssp. enterica ser. typhi
GCF_003137715.1	S. enterica ssp. enterica ser. typhi
GCF_003590445.1	S. enterica ssp. enterica ser. typhi
GCF_003717035.1	S. enterica ssp. enterica ser. typhi
GCF_003717775.1	S. enterica ssp. enterica ser. typhi
GCF_003718115.1	S. enterica ssp. enterica ser. typhi
GCF_003718295.1	S. enterica ssp. enterica ser. typhi
GCF_003718375.1	S. enterica ssp. enterica ser. typhi
GCF_003718535.1	S. enterica ssp. enterica ser. typhi
GCF_005519425.1	S. enterica ssp. enterica ser. typhi
GCF_015829125.1	S. enterica ssp. enterica ser. typhi
GCF_016652355.1	S. enterica ssp. enterica ser. typhi
GCF_016652585.1	S. enterica ssp. enterica ser. typhi
GCF_019586405.1	S. enterica ssp. enterica ser. typhi
GCF_028747845.1	S. enterica ssp. enterica ser. typhi
GCF_039023945.1	S. enterica ssp. enterica ser. typhi
GCF_039032355.1	S. enterica ssp. enterica ser. typhi
GCF_039034235.1	S. enterica ssp. enterica ser. typhi
GCF_039034535.1	S. enterica ssp. enterica ser. typhi
GCF_039034575.1	S. enterica ssp. enterica ser. typhi
GCF_039034635.1	S. enterica ssp. enterica ser. typhi
GCF_040534205.1	S. enterica ssp. enterica ser. typhi
GCF_040535135.1	S. enterica ssp. enterica ser. typhi
GCF_040907325.1	S. enterica ssp. enterica ser. typhi
GCF_040907365.1	S. enterica ssp. enterica ser. typhi
GCF_041892465.1	S. enterica ssp. enterica ser. typhi
GCF_900002865.1	S. enterica ssp. enterica ser. typhi
GCF_900185485.1	S. enterica ssp. enterica ser. typhi
GCF_940620125.1	S. enterica ssp. enterica ser. typhi
GCF_947053255.1	S. enterica ssp. enterica ser. typhi
GCF_000312785.2	S. enterica ssp. enterica ser. typhimurium
GCF_001153005.1	S. enterica ssp. enterica ser. typhimurium
GCF_001214485.1	S. enterica ssp. enterica ser. typhimurium
GCF_001215925.1	S. enterica ssp. enterica ser. typhimurium
GCF_001216125.1	S. enterica ssp. enterica ser. typhimurium
GCF_001217425.1	S. enterica ssp. enterica ser. typhimurium
GCF_001217585.1	S. enterica ssp. enterica ser. typhimurium
GCF_001218025.1	S. enterica ssp. enterica ser. typhimurium
GCF_001220265.1	S. enterica ssp. enterica ser. typhimurium
GCF_001223365.1	S. enterica ssp. enterica ser. typhimurium
GCF_001223405.1	S. enterica ssp. enterica ser. typhimurium
GCF_001223465.1	S. enterica ssp. enterica ser. typhimurium
GCF_001243395.1	S. enterica ssp. enterica ser. typhimurium
GCF_001295425.1	S. enterica ssp. enterica ser. typhimurium
GCF_001478885.1	S. enterica ssp. enterica ser. typhimurium
GCF_001594525.1	S. enterica ssp. enterica ser. typhimurium
GCF_001594905.1	S. enterica ssp. enterica ser. typhimurium
GCF_001755895.1	S. enterica ssp. enterica ser. typhimurium
GCF_001756245.1	S. enterica ssp. enterica ser. typhimurium
GCF_001955375.1	S. enterica ssp. enterica ser. typhimurium
GCF_001955475.1	S. enterica ssp. enterica ser. typhimurium
GCF_001989635.1	S. enterica ssp. enterica ser. typhimurium
GCF_002029825.1	S. enterica ssp. enterica ser. typhimurium
GCF_002035045.1	S. enterica ssp. enterica ser. typhimurium
GCF_002193545.1	S. enterica ssp. enterica ser. typhimurium
GCF_003386345.1	S. enterica ssp. enterica ser. typhimurium
GCF_003986655.1	S. enterica ssp. enterica ser. typhimurium
GCF_004194625.2	S. enterica ssp. enterica ser. typhimurium
GCF_004298195.1	S. enterica ssp. enterica ser. typhimurium
GCF_004919365.1	S. enterica ssp. enterica ser. typhimurium
GCF_006443665.1	S. enterica ssp. enterica ser. typhimurium
GCF_007280805.1	S. enterica ssp. enterica ser. typhimurium
GCF_007993125.1	S. enterica ssp. enterica ser. typhimurium
GCF_007993275.1	S. enterica ssp. enterica ser. typhimurium
GCF_012928425.1	S. enterica ssp. enterica ser. typhimurium
GCF_013411905.1	S. enterica ssp. enterica ser. typhimurium
GCF_013412035.1	S. enterica ssp. enterica ser. typhimurium
GCF_013412635.1	S. enterica ssp. enterica ser. typhimurium
GCF_015180685.1	S. enterica ssp. enterica ser. typhimurium
GCF_016454445.1	S. enterica ssp. enterica ser. typhimurium
GCF_016772795.1	S. enterica ssp. enterica ser. typhimurium
GCF_016952595.1	S. enterica ssp. enterica ser. typhimurium
GCF_018916245.1	S. enterica ssp. enterica ser. typhimurium
GCF_039655625.1	S. enterica ssp. enterica ser. typhimurium
GCF_040191375.1	S. enterica ssp. enterica ser. typhimurium
GCF_041363015.1	S. enterica ssp. enterica ser. typhimurium
GCF_900003275.1	S. enterica ssp. enterica ser. typhimurium
GCF_900007395.1	S. enterica ssp. enterica ser. typhimurium
GCF_900166885.1	S. enterica ssp. enterica ser. typhimurium
GCF_902500305.1	S. enterica ssp. enterica ser. typhimurium
GCA_001953525.1	S. enterica ssp. houtenae
GCA_002033735.1	S. enterica ssp. houtenae
GCA_002033805.1	S. enterica ssp. houtenae
GCA_002035325.1	S. enterica ssp. houtenae
GCA_002035775.1	S. enterica ssp. houtenae
GCA_002037585.1	S. enterica ssp. houtenae
GCA_002106445.1	S. enterica ssp. houtenae
GCA_004218885.1	S. enterica ssp. houtenae
GCA_006521915.1	S. enterica ssp. houtenae
GCA_007500665.1	S. enterica ssp. houtenae
GCA_007502785.1	S. enterica ssp. houtenae
GCA_007549315.1	S. enterica ssp. houtenae
GCA_007550615.1	S. enterica ssp. houtenae
GCA_007620575.1	S. enterica ssp. houtenae
GCA_007622755.1	S. enterica ssp. houtenae
GCA_007770625.1	S. enterica ssp. houtenae
GCA_010383545.1	S. enterica ssp. houtenae
GCA_010416175.1	S. enterica ssp. houtenae
GCA_010425565.1	S. enterica ssp. houtenae
GCA_010473465.1	S. enterica ssp. houtenae
GCA_010526415.1	S. enterica ssp. houtenae
GCA_010533135.1	S. enterica ssp. houtenae
GCA_010537355.1	S. enterica ssp. houtenae
GCA_010661765.1	S. enterica ssp. houtenae
GCA_010680765.1	S. enterica ssp. houtenae
GCA_010682305.1	S. enterica ssp. houtenae
GCA_010696905.1	S. enterica ssp. houtenae
GCA_010704005.1	S. enterica ssp. houtenae
GCA_010753795.1	S. enterica ssp. houtenae
GCA_010763175.1	S. enterica ssp. houtenae
GCA_010772515.1	S. enterica ssp. houtenae
GCA_011408355.1	S. enterica ssp. houtenae
GCA_011436155.1	S. enterica ssp. houtenae
GCA_012002365.1	S. enterica ssp. houtenae
GCA_013095195.1	S. enterica ssp. houtenae
GCA_013588055.1	S. enterica ssp. houtenae
GCA_013790155.1	S. enterica ssp. houtenae
GCA_014760445.1	S. enterica ssp. houtenae
GCA_020133805.1	S. enterica ssp. houtenae
GCA_020919815.1	S. enterica ssp. houtenae
GCA_022610125.1	S. enterica ssp. houtenae
GCA_025072395.1	S. enterica ssp. houtenae
GCA_033065885.1	S. enterica ssp. houtenae
GCA_038673505.1	S. enterica ssp. houtenae
GCF_002033735.1	S. enterica ssp. houtenae
GCF_002037585.1	S. enterica ssp. houtenae
GCF_002045125.1	S. enterica ssp. houtenae
GCF_016454305.1	S. enterica ssp. houtenae
GCF_900478215.1	S. enterica ssp. houtenae
GCF_900706745.1	S. enterica ssp. houtenae
GCA_000486225.1	S. enterica ssp. indica
GCA_002035225.1	S. enterica ssp. indica
GCA_002035485.1	S. enterica ssp. indica
GCA_002066855.1	S. enterica ssp. indica
GCA_002066875.1	S. enterica ssp. indica
GCA_002266165.1	S. enterica ssp. indica
GCA_005900485.1	S. enterica ssp. indica
GCA_006522595.1	S. enterica ssp. indica
GCA_007477945.1	S. enterica ssp. indica
GCA_007548495.1	S. enterica ssp. indica
GCA_007621455.1	S. enterica ssp. indica
GCA_007646455.1	S. enterica ssp. indica
GCA_010123525.1	S. enterica ssp. indica
GCA_010123565.1	S. enterica ssp. indica
GCA_010185375.1	S. enterica ssp. indica
GCA_010427805.1	S. enterica ssp. indica
GCA_010567565.1	S. enterica ssp. indica
GCA_010676085.1	S. enterica ssp. indica
GCA_010714395.1	S. enterica ssp. indica
GCA_011434155.1	S. enterica ssp. indica
GCA_011559805.1	S. enterica ssp. indica
GCA_016029755.1	S. enterica ssp. indica
GCA_018032985.1	S. enterica ssp. indica
GCA_018033035.1	S. enterica ssp. indica
GCA_018033085.1	S. enterica ssp. indica
GCA_018033105.1	S. enterica ssp. indica
GCA_018033125.1	S. enterica ssp. indica
GCA_025072195.1	S. enterica ssp. indica
GCA_900456865.1	S. enterica ssp. indica
GCF_000486225.1	S. enterica ssp. indica
GCF_002035225.1	S. enterica ssp. indica
GCF_002035485.1	S. enterica ssp. indica
GCF_002066855.1	S. enterica ssp. indica
GCF_002066875.1	S. enterica ssp. indica
GCF_002266165.1	S. enterica ssp. indica
GCF_018033035.1	S. enterica ssp. indica
GCF_900456865.1	S. enterica ssp. indica
GCA_002035875.1	S. enterica ssp. salamae
GCA_004258725.1	S. enterica ssp. salamae
GCA_006913005.1	S. enterica ssp. salamae
GCA_007544425.1	S. enterica ssp. salamae
GCA_007578605.1	S. enterica ssp. salamae
GCA_007621575.1	S. enterica ssp. salamae
GCA_007621655.1	S. enterica ssp. salamae
GCA_007621775.1	S. enterica ssp. salamae
GCA_007621815.1	S. enterica ssp. salamae
GCA_007770995.1	S. enterica ssp. salamae
GCA_007810235.1	S. enterica ssp. salamae
GCA_007820235.1	S. enterica ssp. salamae
GCA_007971585.1	S. enterica ssp. salamae
GCA_009175925.1	S. enterica ssp. salamae
GCA_009998705.1	S. enterica ssp. salamae
GCA_010123105.1	S. enterica ssp. salamae
GCA_010464025.1	S. enterica ssp. salamae
GCA_010513815.1	S. enterica ssp. salamae
GCA_010531585.1	S. enterica ssp. salamae
GCA_010574525.1	S. enterica ssp. salamae
GCA_010637465.1	S. enterica ssp. salamae
GCA_010639445.1	S. enterica ssp. salamae
GCA_010666985.1	S. enterica ssp. salamae
GCA_010687225.1	S. enterica ssp. salamae
GCA_010704535.1	S. enterica ssp. salamae
GCA_010704935.1	S. enterica ssp. salamae
GCA_011099205.1	S. enterica ssp. salamae
GCA_011110235.1	S. enterica ssp. salamae
GCA_013245175.1	S. enterica ssp. salamae
GCA_019173665.1	S. enterica ssp. salamae
GCA_019173875.1	S. enterica ssp. salamae
GCA_019248795.1	S. enterica ssp. salamae
GCA_019249095.1	S. enterica ssp. salamae
GCA_019360395.1	S. enterica ssp. salamae
GCA_019362775.1	S. enterica ssp. salamae
GCA_019515745.1	S. enterica ssp. salamae
GCA_019515765.1	S. enterica ssp. salamae
GCA_019520225.1	S. enterica ssp. salamae
GCA_019520895.1	S. enterica ssp. salamae
GCA_022596175.1	S. enterica ssp. salamae
GCA_022598515.1	S. enterica ssp. salamae
GCA_025071975.1	S. enterica ssp. salamae
GCA_025072175.1	S. enterica ssp. salamae
GCA_025072755.1	S. enterica ssp. salamae
GCF_002234475.1	S. enterica ssp. salamae
GCF_019249095.1	S. enterica ssp. salamae
GCF_019249225.1	S. enterica ssp. salamae

## Sheet: Enterobacteriaceae genome acces
accession	gtdb_family	gtdb_genus	gtdb_species	gtdb_full_taxonomy
GCF_011745665.1	f__Enterobacteriaceae	g__Zophobihabitans	s__Zophobihabitans entericus	d__Bacteria; p__Pseudomonadota; c__Gammaproteobacteria; o__Enterobacterales; f__Enterobacteriaceae; g__Zophobihabitans; s__Zophobihabitans entericus
GCA_000147015.1	f__Enterobacteriaceae_A	g__Zinderia	s__Zinderia insecticola	d__Bacteria; p__Pseudomonadota; c__Gammaproteobacteria; o__Enterobacterales; f__Enterobacteriaceae_A; g__Zinderia; s__Zinderia insecticola
GCF_000735455.1	f__Enterobacteriaceae	g__Yokenella	s__Yokenella regensburgei	d__Bacteria; p__Pseudomonadota; c__Gammaproteobacteria; o__Enterobacterales; f__Enterobacteriaceae; g__Yokenella; s__Yokenella regensburgei
GCF_902726565.1	f__Enterobacteriaceae	g__Yersinia	s__Yersinia vastinensis	d__Bacteria; p__Pseudomonadota; c__Gammaproteobacteria; o__Enterobacterales; f__Enterobacteriaceae; g__Yersinia; s__Yersinia vastinensis
GCF_902170565.1	f__Enterobacteriaceae	g__Yersinia	s__Yersinia thracica	d__Bacteria; p__Pseudomonadota; c__Gammaproteobacteria; o__Enterobacterales; f__Enterobacteriaceae; g__Yersinia; s__Yersinia thracica
GCF_001053095.1	f__Enterobacteriaceae	g__Yersinia	s__Yersinia similis	d__Bacteria; p__Pseudomonadota; c__Gammaproteobacteria; o__Enterobacterales; f__Enterobacteriaceae; g__Yersinia; s__Yersinia similis
GCF_000754815.1	f__Enterobacteriaceae	g__Yersinia	s__Yersinia ruckeri	d__Bacteria; p__Pseudomonadota; c__Gammaproteobacteria; o__Enterobacterales; f__Enterobacteriaceae; g__Yersinia; s__Yersinia ruckeri
GCF_000173775.1	f__Enterobacteriaceae	g__Yersinia	s__Yersinia rohdei	d__Bacteria; p__Pseudomonadota; c__Gammaproteobacteria; o__Enterobacterales; f__Enterobacteriaceae; g__Yersinia; s__Yersinia rohdei
GCF_003600645.1	f__Enterobacteriaceae	g__Yersinia	s__Yersinia rochesterensis	d__Bacteria; p__Pseudomonadota; c__Gammaproteobacteria; o__Enterobacterales; f__Enterobacteriaceae; g__Yersinia; s__Yersinia rochesterensis
GCF_902170785.1	f__Enterobacteriaceae	g__Yersinia	s__Yersinia proxima	d__Bacteria; p__Pseudomonadota; c__Gammaproteobacteria; o__Enterobacterales; f__Enterobacteriaceae; g__Yersinia; s__Yersinia proxima
GCF_900460465.1	f__Enterobacteriaceae	g__Yersinia	s__Yersinia pestis	d__Bacteria; p__Pseudomonadota; c__Gammaproteobacteria; o__Enterobacterales; f__Enterobacteriaceae; g__Yersinia; s__Yersinia pestis
GCF_001152565.1	f__Enterobacteriaceae	g__Yersinia	s__Yersinia pekkanenii	d__Bacteria; p__Pseudomonadota; c__Gammaproteobacteria; o__Enterobacterales; f__Enterobacteriaceae; g__Yersinia; s__Yersinia pekkanenii
GCF_001112925.1	f__Enterobacteriaceae	g__Yersinia	s__Yersinia nurmii	d__Bacteria; p__Pseudomonadota; c__Gammaproteobacteria; o__Enterobacterales; f__Enterobacteriaceae; g__Yersinia; s__Yersinia nurmii
GCF_013282725.1	f__Enterobacteriaceae	g__Yersinia	s__Yersinia mollaretii	d__Bacteria; p__Pseudomonadota; c__Gammaproteobacteria; o__Enterobacterales; f__Enterobacteriaceae; g__Yersinia; s__Yersinia mollaretii
GCF_000312485.1	f__Enterobacteriaceae	g__Yersinia	s__Yersinia massiliensis	d__Bacteria; p__Pseudomonadota; c__Gammaproteobacteria; o__Enterobacterales; f__Enterobacteriaceae; g__Yersinia; s__Yersinia massiliensis
GCF_900460525.1	f__Enterobacteriaceae	g__Yersinia	s__Yersinia kristensenii	d__Bacteria; p__Pseudomonadota; c__Gammaproteobacteria; o__Enterobacterales; f__Enterobacteriaceae; g__Yersinia; s__Yersinia kristensenii
GCF_900635455.1	f__Enterobacteriaceae	g__Yersinia	s__Yersinia intermedia	d__Bacteria; p__Pseudomonadota; c__Gammaproteobacteria; o__Enterobacterales; f__Enterobacteriaceae; g__Yersinia; s__Yersinia intermedia
GCF_004124235.1	f__Enterobacteriaceae	g__Yersinia	s__Yersinia hibernica	d__Bacteria; p__Pseudomonadota; c__Gammaproteobacteria; o__Enterobacterales; f__Enterobacteriaceae; g__Yersinia; s__Yersinia hibernica
GCF_000754805.1	f__Enterobacteriaceae	g__Yersinia	s__Yersinia frederiksenii	d__Bacteria; p__Pseudomonadota; c__Gammaproteobacteria; o__Enterobacterales; f__Enterobacteriaceae; g__Yersinia; s__Yersinia frederiksenii
GCF_001656035.1	f__Enterobacteriaceae	g__Yersinia	s__Yersinia entomophaga	d__Bacteria; p__Pseudomonadota; c__Gammaproteobacteria; o__Enterobacterales; f__Enterobacteriaceae; g__Yersinia; s__Yersinia entomophaga
GCA_002082245.2	f__Enterobacteriaceae	g__Yersinia	s__Yersinia enterocolitica_E	d__Bacteria; p__Pseudomonadota; c__Gammaproteobacteria; o__Enterobacterales; f__Enterobacteriaceae; g__Yersinia; s__Yersinia enterocolitica_E
GCF_901472495.1	f__Enterobacteriaceae	g__Yersinia	s__Yersinia enterocolitica	d__Bacteria; p__Pseudomonadota; c__Gammaproteobacteria; o__Enterobacterales; f__Enterobacteriaceae; g__Yersinia; s__Yersinia enterocolitica
GCF_009831415.1	f__Enterobacteriaceae	g__Yersinia	s__Yersinia canariae	d__Bacteria; p__Pseudomonadota; c__Gammaproteobacteria; o__Enterobacterales; f__Enterobacteriaceae; g__Yersinia; s__Yersinia canariae
GCF_013282745.1	f__Enterobacteriaceae	g__Yersinia	s__Yersinia bercovieri	d__Bacteria; p__Pseudomonadota; c__Gammaproteobacteria; o__Enterobacterales; f__Enterobacteriaceae; g__Yersinia; s__Yersinia bercovieri
GCF_902726545.1	f__Enterobacteriaceae	g__Yersinia	s__Yersinia artesiana	d__Bacteria; p__Pseudomonadota; c__Gammaproteobacteria; o__Enterobacterales; f__Enterobacteriaceae; g__Yersinia; s__Yersinia artesiana
GCF_902170305.1	f__Enterobacteriaceae	g__Yersinia	s__Yersinia alsatica	d__Bacteria; p__Pseudomonadota; c__Gammaproteobacteria; o__Enterobacterales; f__Enterobacteriaceae; g__Yersinia; s__Yersinia alsatica
GCF_001047675.1	f__Enterobacteriaceae	g__Yersinia	s__Yersinia aleksiciae	d__Bacteria; p__Pseudomonadota; c__Gammaproteobacteria; o__Enterobacterales; f__Enterobacteriaceae; g__Yersinia; s__Yersinia aleksiciae
GCF_000173735.1	f__Enterobacteriaceae	g__Yersinia	s__Yersinia aldovae	d__Bacteria; p__Pseudomonadota; c__Gammaproteobacteria; o__Enterobacterales; f__Enterobacteriaceae; g__Yersinia; s__Yersinia aldovae
GCF_028598805.1	f__Enterobacteriaceae	g__Xenorhabdus	s__Xenorhabdus yunnanensis	d__Bacteria; p__Pseudomonadota; c__Gammaproteobacteria; o__Enterobacterales; f__Enterobacteriaceae; g__Xenorhabdus; s__Xenorhabdus yunnanensis
GCF_002127535.1	f__Enterobacteriaceae	g__Xenorhabdus	s__Xenorhabdus vietnamensis	d__Bacteria; p__Pseudomonadota; c__Gammaproteobacteria; o__Enterobacterales; f__Enterobacteriaceae; g__Xenorhabdus; s__Xenorhabdus vietnamensis
GCF_001908095.1	f__Enterobacteriaceae	g__Xenorhabdus	s__Xenorhabdus thuongxuanensis	d__Bacteria; p__Pseudomonadota; c__Gammaproteobacteria; o__Enterobacterales; f__Enterobacteriaceae; g__Xenorhabdus; s__Xenorhabdus thuongxuanensis
GCF_002632585.1	f__Enterobacteriaceae	g__Xenorhabdus	s__Xenorhabdus szentirmaii	d__Bacteria; p__Pseudomonadota; c__Gammaproteobacteria; o__Enterobacterales; f__Enterobacteriaceae; g__Xenorhabdus; s__Xenorhabdus szentirmaii
GCF_002632825.1	f__Enterobacteriaceae	g__Xenorhabdus	s__Xenorhabdus stockiae	d__Bacteria; p__Pseudomonadota; c__Gammaproteobacteria; o__Enterobacterales; f__Enterobacteriaceae; g__Xenorhabdus; s__Xenorhabdus stockiae
GCA_031253755.1	f__Enterobacteriaceae	g__Xenorhabdus	s__Xenorhabdus sp031253755	d__Bacteria; p__Pseudomonadota; c__Gammaproteobacteria; o__Enterobacterales; f__Enterobacteriaceae; g__Xenorhabdus; s__Xenorhabdus sp031253755
GCF_028598745.1	f__Enterobacteriaceae	g__Xenorhabdus	s__Xenorhabdus sp028598745	d__Bacteria; p__Pseudomonadota; c__Gammaproteobacteria; o__Enterobacterales; f__Enterobacteriaceae; g__Xenorhabdus; s__Xenorhabdus sp028598745
GCF_021730485.1	f__Enterobacteriaceae	g__Xenorhabdus	s__Xenorhabdus sp021730485	d__Bacteria; p__Pseudomonadota; c__Gammaproteobacteria; o__Enterobacterales; f__Enterobacteriaceae; g__Xenorhabdus; s__Xenorhabdus sp021730485
GCF_015163665.1	f__Enterobacteriaceae	g__Xenorhabdus	s__Xenorhabdus sp015163665	d__Bacteria; p__Pseudomonadota; c__Gammaproteobacteria; o__Enterobacterales; f__Enterobacteriaceae; g__Xenorhabdus; s__Xenorhabdus sp015163665
GCF_000968175.1	f__Enterobacteriaceae	g__Xenorhabdus	s__Xenorhabdus poinarii	d__Bacteria; p__Pseudomonadota; c__Gammaproteobacteria; o__Enterobacterales; f__Enterobacteriaceae; g__Xenorhabdus; s__Xenorhabdus poinarii
GCF_000252955.1	f__Enterobacteriaceae	g__Xenorhabdus	s__Xenorhabdus nematophila	d__Bacteria; p__Pseudomonadota; c__Gammaproteobacteria; o__Enterobacterales; f__Enterobacteriaceae; g__Xenorhabdus; s__Xenorhabdus nematophila
GCF_002632615.1	f__Enterobacteriaceae	g__Xenorhabdus	s__Xenorhabdus miraniensis	d__Bacteria; p__Pseudomonadota; c__Gammaproteobacteria; o__Enterobacterales; f__Enterobacteriaceae; g__Xenorhabdus; s__Xenorhabdus miraniensis
GCF_900113945.1	f__Enterobacteriaceae	g__Xenorhabdus	s__Xenorhabdus mauleonii	d__Bacteria; p__Pseudomonadota; c__Gammaproteobacteria; o__Enterobacterales; f__Enterobacteriaceae; g__Xenorhabdus; s__Xenorhabdus mauleonii
GCF_016306625.1	f__Enterobacteriaceae	g__Xenorhabdus	s__Xenorhabdus lircayensis	d__Bacteria; p__Pseudomonadota; c__Gammaproteobacteria; o__Enterobacterales; f__Enterobacteriaceae; g__Xenorhabdus; s__Xenorhabdus lircayensis
GCF_002632875.1	f__Enterobacteriaceae	g__Xenorhabdus	s__Xenorhabdus kozodoii	d__Bacteria; p__Pseudomonadota; c__Gammaproteobacteria; o__Enterobacterales; f__Enterobacteriaceae; g__Xenorhabdus; s__Xenorhabdus kozodoii
GCF_900116635.1	f__Enterobacteriaceae	g__Xenorhabdus	s__Xenorhabdus koppenhoeferi	d__Bacteria; p__Pseudomonadota; c__Gammaproteobacteria; o__Enterobacterales; f__Enterobacteriaceae; g__Xenorhabdus; s__Xenorhabdus koppenhoeferi
GCF_028598485.1	f__Enterobacteriaceae	g__Xenorhabdus	s__Xenorhabdus khoisanae	d__Bacteria; p__Pseudomonadota; c__Gammaproteobacteria; o__Enterobacterales; f__Enterobacteriaceae; g__Xenorhabdus; s__Xenorhabdus khoisanae
GCF_900115195.1	f__Enterobacteriaceae	g__Xenorhabdus	s__Xenorhabdus japonica	d__Bacteria; p__Pseudomonadota; c__Gammaproteobacteria; o__Enterobacterales; f__Enterobacteriaceae; g__Xenorhabdus; s__Xenorhabdus japonica
GCF_002632755.1	f__Enterobacteriaceae	g__Xenorhabdus	s__Xenorhabdus ishibashii	d__Bacteria; p__Pseudomonadota; c__Gammaproteobacteria; o__Enterobacterales; f__Enterobacteriaceae; g__Xenorhabdus; s__Xenorhabdus ishibashii
GCF_002632485.1	f__Enterobacteriaceae	g__Xenorhabdus	s__Xenorhabdus innexi	d__Bacteria; p__Pseudomonadota; c__Gammaproteobacteria; o__Enterobacterales; f__Enterobacteriaceae; g__Xenorhabdus; s__Xenorhabdus innexi
GCF_014467235.1	f__Enterobacteriaceae	g__Xenorhabdus	s__Xenorhabdus indica	d__Bacteria; p__Pseudomonadota; c__Gammaproteobacteria; o__Enterobacterales; f__Enterobacteriaceae; g__Xenorhabdus; s__Xenorhabdus indica
GCF_002632725.1	f__Enterobacteriaceae	g__Xenorhabdus	s__Xenorhabdus hominickii	d__Bacteria; p__Pseudomonadota; c__Gammaproteobacteria; o__Enterobacterales; f__Enterobacteriaceae; g__Xenorhabdus; s__Xenorhabdus hominickii
GCF_001028135.1	f__Enterobacteriaceae	g__Xenorhabdus	s__Xenorhabdus griffiniae_A	d__Bacteria; p__Pseudomonadota; c__Gammaproteobacteria; o__Enterobacterales; f__Enterobacteriaceae; g__Xenorhabdus; s__Xenorhabdus griffiniae_A
GCF_028598495.1	f__Enterobacteriaceae	g__Xenorhabdus	s__Xenorhabdus griffiniae	d__Bacteria; p__Pseudomonadota; c__Gammaproteobacteria; o__Enterobacterales; f__Enterobacteriaceae; g__Xenorhabdus; s__Xenorhabdus griffiniae
GCF_003610465.1	f__Enterobacteriaceae	g__Xenorhabdus	s__Xenorhabdus ehlersii	d__Bacteria; p__Pseudomonadota; c__Gammaproteobacteria; o__Enterobacterales; f__Enterobacteriaceae; g__Xenorhabdus; s__Xenorhabdus ehlersii
GCF_001908105.1	f__Enterobacteriaceae	g__Xenorhabdus	s__Xenorhabdus eapokensis	d__Bacteria; p__Pseudomonadota; c__Gammaproteobacteria; o__Enterobacterales; f__Enterobacteriaceae; g__Xenorhabdus; s__Xenorhabdus eapokensis
GCF_000968195.1	f__Enterobacteriaceae	g__Xenorhabdus	s__Xenorhabdus doucetiae	d__Bacteria; p__Pseudomonadota; c__Gammaproteobacteria; o__Enterobacterales; f__Enterobacteriaceae; g__Xenorhabdus; s__Xenorhabdus doucetiae
GCF_003386665.1	f__Enterobacteriaceae	g__Xenorhabdus	s__Xenorhabdus cabanillasii	d__Bacteria; p__Pseudomonadota; c__Gammaproteobacteria; o__Enterobacterales; f__Enterobacteriaceae; g__Xenorhabdus; s__Xenorhabdus cabanillasii
GCF_002632465.1	f__Enterobacteriaceae	g__Xenorhabdus	s__Xenorhabdus budapestensis	d__Bacteria; p__Pseudomonadota; c__Gammaproteobacteria; o__Enterobacterales; f__Enterobacteriaceae; g__Xenorhabdus; s__Xenorhabdus budapestensis
GCF_000027225.1	f__Enterobacteriaceae	g__Xenorhabdus	s__Xenorhabdus bovienii_C	d__Bacteria; p__Pseudomonadota; c__Gammaproteobacteria; o__Enterobacterales; f__Enterobacteriaceae; g__Xenorhabdus; s__Xenorhabdus bovienii_C
GCF_024721015.1	f__Enterobacteriaceae	g__Xenorhabdus	s__Xenorhabdus bovienii	d__Bacteria; p__Pseudomonadota; c__Gammaproteobacteria; o__Enterobacterales; f__Enterobacteriaceae; g__Xenorhabdus; s__Xenorhabdus bovienii
GCF_002127545.1	f__Enterobacteriaceae	g__Xenorhabdus	s__Xenorhabdus beddingii	d__Bacteria; p__Pseudomonadota; c__Gammaproteobacteria; o__Enterobacterales; f__Enterobacteriaceae; g__Xenorhabdus; s__Xenorhabdus beddingii
GCF_028598555.1	f__Enterobacteriaceae	g__Xenorhabdus	s__Xenorhabdus anantnagensis	d__Bacteria; p__Pseudomonadota; c__Gammaproteobacteria; o__Enterobacterales; f__Enterobacteriaceae; g__Xenorhabdus; s__Xenorhabdus anantnagensis
GCF_017875465.1	f__Enterobacteriaceae	g__Winslowiella	s__Winslowiella toletana	d__Bacteria; p__Pseudomonadota; c__Gammaproteobacteria; o__Enterobacterales; f__Enterobacteriaceae; g__Winslowiella; s__Winslowiella toletana
GCF_001267535.1	f__Enterobacteriaceae	g__Winslowiella	s__Winslowiella iniecta	d__Bacteria; p__Pseudomonadota; c__Gammaproteobacteria; o__Enterobacterales; f__Enterobacteriaceae; g__Winslowiella; s__Winslowiella iniecta
GCF_025527015.1	f__Enterobacteriaceae	g__Winslowiella	s__Winslowiella arboricola	d__Bacteria; p__Pseudomonadota; c__Gammaproteobacteria; o__Enterobacterales; f__Enterobacteriaceae; g__Winslowiella; s__Winslowiella arboricola
GCA_030827005.1	f__Enterobacteriaceae_A	g__Wigglesworthia	s__Wigglesworthia glossinidia_C	d__Bacteria; p__Pseudomonadota; c__Gammaproteobacteria; o__Enterobacterales; f__Enterobacteriaceae_A; g__Wigglesworthia; s__Wigglesworthia glossinidia_C
GCF_000247565.1	f__Enterobacteriaceae_A	g__Wigglesworthia	s__Wigglesworthia glossinidia_B	d__Bacteria; p__Pseudomonadota; c__Gammaproteobacteria; o__Enterobacterales; f__Enterobacteriaceae_A; g__Wigglesworthia; s__Wigglesworthia glossinidia_B
GCA_000008885.1	f__Enterobacteriaceae_A	g__Wigglesworthia	s__Wigglesworthia glossinidia_A	d__Bacteria; p__Pseudomonadota; c__Gammaproteobacteria; o__Enterobacterales; f__Enterobacteriaceae_A; g__Wigglesworthia; s__Wigglesworthia glossinidia_A
GCA_024648785.1	f__Enterobacteriaceae_A	g__Westeberhardia	s__Westeberhardia cardiocondylae_C	d__Bacteria; p__Pseudomonadota; c__Gammaproteobacteria; o__Enterobacterales; f__Enterobacteriaceae_A; g__Westeberhardia; s__Westeberhardia cardiocondylae_C
GCA_024648765.1	f__Enterobacteriaceae_A	g__Westeberhardia	s__Westeberhardia cardiocondylae_B	d__Bacteria; p__Pseudomonadota; c__Gammaproteobacteria; o__Enterobacterales; f__Enterobacteriaceae_A; g__Westeberhardia; s__Westeberhardia cardiocondylae_B
GCF_001242845.1	f__Enterobacteriaceae_A	g__Westeberhardia	s__Westeberhardia cardiocondylae_A	d__Bacteria; p__Pseudomonadota; c__Gammaproteobacteria; o__Enterobacterales; f__Enterobacteriaceae_A; g__Westeberhardia; s__Westeberhardia cardiocondylae_A
GCA_016642085.1	f__Enterobacteriaceae	g__VOQV01	s__VOQV01 sp016642085	d__Bacteria; p__Pseudomonadota; c__Gammaproteobacteria; o__Enterobacterales; f__Enterobacteriaceae; g__VOQV01; s__VOQV01 sp016642085
GCF_009805595.3	f__Enterobacteriaceae_A	g__Tremblaya	s__Tremblaya phenacola_D	d__Bacteria; p__Pseudomonadota; c__Gammaproteobacteria; o__Enterobacterales; f__Enterobacteriaceae_A; g__Tremblaya; s__Tremblaya phenacola_D
GCF_002682985.1	f__Enterobacteriaceae_A	g__Tremblaya	s__Tremblaya phenacola_C	d__Bacteria; p__Pseudomonadota; c__Gammaproteobacteria; o__Enterobacterales; f__Enterobacteriaceae_A; g__Tremblaya; s__Tremblaya phenacola_C
GCF_030053895.1	f__Enterobacteriaceae	g__Trabulsiella	s__Trabulsiella odontotermitis_C	d__Bacteria; p__Pseudomonadota; c__Gammaproteobacteria; o__Enterobacterales; f__Enterobacteriaceae; g__Trabulsiella; s__Trabulsiella odontotermitis_C
GCF_001188485.1	f__Enterobacteriaceae	g__Trabulsiella	s__Trabulsiella odontotermitis_A	d__Bacteria; p__Pseudomonadota; c__Gammaproteobacteria; o__Enterobacterales; f__Enterobacteriaceae; g__Trabulsiella; s__Trabulsiella odontotermitis_A
GCF_001297775.1	f__Enterobacteriaceae	g__Trabulsiella	s__Trabulsiella odontotermitis	d__Bacteria; p__Pseudomonadota; c__Gammaproteobacteria; o__Enterobacterales; f__Enterobacteriaceae; g__Trabulsiella; s__Trabulsiella odontotermitis
GCF_000734965.1	f__Enterobacteriaceae	g__Trabulsiella	s__Trabulsiella guamensis	d__Bacteria; p__Pseudomonadota; c__Gammaproteobacteria; o__Enterobacterales; f__Enterobacteriaceae; g__Trabulsiella; s__Trabulsiella guamensis
GCF_900111395.1	f__Enterobacteriaceae	g__Thorsellia	s__Thorsellia anophelis	d__Bacteria; p__Pseudomonadota; c__Gammaproteobacteria; o__Enterobacterales; f__Enterobacteriaceae; g__Thorsellia; s__Thorsellia anophelis
GCA_022712475.1	f__Enterobacteriaceae	g__Tenebrionibacter	s__Tenebrionibacter sp022712475	d__Bacteria; p__Pseudomonadota; c__Gammaproteobacteria; o__Enterobacterales; f__Enterobacteriaceae; g__Tenebrionibacter; s__Tenebrionibacter sp022712475
GCA_010092695.1	f__Enterobacteriaceae	g__Tenebrionibacter	s__Tenebrionibacter sp010092695	d__Bacteria; p__Pseudomonadota; c__Gammaproteobacteria; o__Enterobacterales; f__Enterobacteriaceae; g__Tenebrionibacter; s__Tenebrionibacter sp010092695
GCA_000302695.1	f__Enterobacteriaceae	g__Tenebrionibacter	s__Tenebrionibacter sp000302695	d__Bacteria; p__Pseudomonadota; c__Gammaproteobacteria; o__Enterobacterales; f__Enterobacteriaceae; g__Tenebrionibacter; s__Tenebrionibacter sp000302695
GCF_016632365.1	f__Enterobacteriaceae	g__Tenebrionibacter	s__Tenebrionibacter intestinalis	d__Bacteria; p__Pseudomonadota; c__Gammaproteobacteria; o__Enterobacterales; f__Enterobacteriaceae; g__Tenebrionibacter; s__Tenebrionibacter intestinalis
GCF_018257575.1	f__Enterobacteriaceae	g__Tatumella	s__Tatumella sp018257575	d__Bacteria; p__Pseudomonadota; c__Gammaproteobacteria; o__Enterobacterales; f__Enterobacteriaceae; g__Tatumella; s__Tatumella sp018257575
GCF_018257515.1	f__Enterobacteriaceae	g__Tatumella	s__Tatumella sp018257515	d__Bacteria; p__Pseudomonadota; c__Gammaproteobacteria; o__Enterobacterales; f__Enterobacteriaceae; g__Tatumella; s__Tatumella sp018257515
GCF_000439375.1	f__Enterobacteriaceae	g__Tatumella	s__Tatumella saanichensis	d__Bacteria; p__Pseudomonadota; c__Gammaproteobacteria; o__Enterobacterales; f__Enterobacteriaceae; g__Tatumella; s__Tatumella saanichensis
GCF_000735525.1	f__Enterobacteriaceae	g__Tatumella	s__Tatumella ptyseos	d__Bacteria; p__Pseudomonadota; c__Gammaproteobacteria; o__Enterobacterales; f__Enterobacteriaceae; g__Tatumella; s__Tatumella ptyseos
GCF_000757425.2	f__Enterobacteriaceae	g__Tatumella	s__Tatumella morbirosei	d__Bacteria; p__Pseudomonadota; c__Gammaproteobacteria; o__Enterobacterales; f__Enterobacteriaceae; g__Tatumella; s__Tatumella morbirosei
GCF_002163585.1	f__Enterobacteriaceae	g__Tatumella	s__Tatumella citrea	d__Bacteria; p__Pseudomonadota; c__Gammaproteobacteria; o__Enterobacterales; f__Enterobacteriaceae; g__Tatumella; s__Tatumella citrea
GCF_000828815.1	f__Enterobacteriaceae_A	g__Tachikawaea	s__Tachikawaea gelatinosa	d__Bacteria; p__Pseudomonadota; c__Gammaproteobacteria; o__Enterobacterales; f__Enterobacteriaceae_A; g__Tachikawaea; s__Tachikawaea gelatinosa
GCF_009829915.1	f__Enterobacteriaceae	g__SZZW01	s__SZZW01 sp009829915	d__Bacteria; p__Pseudomonadota; c__Gammaproteobacteria; o__Enterobacterales; f__Enterobacteriaceae; g__SZZW01; s__SZZW01 sp009829915
GCF_009829985.1	f__Enterobacteriaceae	g__SZZU01	s__SZZU01 sp009829985	d__Bacteria; p__Pseudomonadota; c__Gammaproteobacteria; o__Enterobacterales; f__Enterobacteriaceae; g__SZZU01; s__SZZU01 sp009829985
GCF_025962655.1	f__Enterobacteriaceae	g__Symbiopectobacterium	s__Symbiopectobacterium sp025962655	d__Bacteria; p__Pseudomonadota; c__Gammaproteobacteria; o__Enterobacterales; f__Enterobacteriaceae; g__Symbiopectobacterium; s__Symbiopectobacterium sp025962655
GCF_015762685.1	f__Enterobacteriaceae	g__Symbiopectobacterium	s__Symbiopectobacterium sp015762685	d__Bacteria; p__Pseudomonadota; c__Gammaproteobacteria; o__Enterobacterales; f__Enterobacteriaceae; g__Symbiopectobacterium; s__Symbiopectobacterium sp015762685
GCF_019797845.1	f__Enterobacteriaceae	g__Symbiopectobacterium	s__Symbiopectobacterium purcellii	d__Bacteria; p__Pseudomonadota; c__Gammaproteobacteria; o__Enterobacterales; f__Enterobacteriaceae; g__Symbiopectobacterium; s__Symbiopectobacterium purcellii
GCA_015548865.1	f__Enterobacteriaceae	g__Symbiopectobacterium	s__Symbiopectobacterium marcescens_A	d__Bacteria; p__Pseudomonadota; c__Gammaproteobacteria; o__Enterobacterales; f__Enterobacteriaceae; g__Symbiopectobacterium; s__Symbiopectobacterium marcescens_A
GCF_018777385.1	f__Enterobacteriaceae	g__Symbiopectobacterium	s__Symbiopectobacterium endolongispinus	d__Bacteria; p__Pseudomonadota; c__Gammaproteobacteria; o__Enterobacterales; f__Enterobacteriaceae; g__Symbiopectobacterium; s__Symbiopectobacterium endolongispinus
GCF_015234305.1	f__Enterobacteriaceae	g__Superficieibacter	s__Superficieibacter sp900766525	d__Bacteria; p__Pseudomonadota; c__Gammaproteobacteria; o__Enterobacterales; f__Enterobacteriaceae; g__Superficieibacter; s__Superficieibacter sp900766525
GCF_029319185.1	f__Enterobacteriaceae	g__Superficieibacter	s__Superficieibacter sp029319185	d__Bacteria; p__Pseudomonadota; c__Gammaproteobacteria; o__Enterobacterales; f__Enterobacteriaceae; g__Superficieibacter; s__Superficieibacter sp029319185
GCA_002421005.1	f__Enterobacteriaceae	g__Superficieibacter	s__Superficieibacter sp002421005	d__Bacteria; p__Pseudomonadota; c__Gammaproteobacteria; o__Enterobacterales; f__Enterobacteriaceae; g__Superficieibacter; s__Superficieibacter sp002421005
GCF_001187865.1	f__Enterobacteriaceae	g__Superficieibacter	s__Superficieibacter sp001187865	d__Bacteria; p__Pseudomonadota; c__Gammaproteobacteria; o__Enterobacterales; f__Enterobacteriaceae; g__Superficieibacter; s__Superficieibacter sp001187865
GCF_002915575.1	f__Enterobacteriaceae	g__Superficieibacter	s__Superficieibacter electus	d__Bacteria; p__Pseudomonadota; c__Gammaproteobacteria; o__Enterobacterales; f__Enterobacteriaceae; g__Superficieibacter; s__Superficieibacter electus
GCF_020541225.1	f__Enterobacteriaceae	g__Steffania	s__Steffania adelgidicola	d__Bacteria; p__Pseudomonadota; c__Gammaproteobacteria; o__Enterobacterales; f__Enterobacteriaceae; g__Steffania; s__Steffania adelgidicola
GCA_015134355.1	f__Enterobacteriaceae_A	g__Stammera	s__Stammera capleta_L	d__Bacteria; p__Pseudomonadota; c__Gammaproteobacteria; o__Enterobacterales; f__Enterobacteriaceae_A; g__Stammera; s__Stammera capleta_L
GCA_015134435.1	f__Enterobacteriaceae_A	g__Stammera	s__Stammera capleta_K	d__Bacteria; p__Pseudomonadota; c__Gammaproteobacteria; o__Enterobacterales; f__Enterobacteriaceae_A; g__Stammera; s__Stammera capleta_K
GCA_015134335.1	f__Enterobacteriaceae_A	g__Stammera	s__Stammera capleta_J	d__Bacteria; p__Pseudomonadota; c__Gammaproteobacteria; o__Enterobacterales; f__Enterobacteriaceae_A; g__Stammera; s__Stammera capleta_J
GCA_015134695.1	f__Enterobacteriaceae_A	g__Stammera	s__Stammera capleta_I	d__Bacteria; p__Pseudomonadota; c__Gammaproteobacteria; o__Enterobacterales; f__Enterobacteriaceae_A; g__Stammera; s__Stammera capleta_I
GCA_015134375.1	f__Enterobacteriaceae_A	g__Stammera	s__Stammera capleta_H	d__Bacteria; p__Pseudomonadota; c__Gammaproteobacteria; o__Enterobacterales; f__Enterobacteriaceae_A; g__Stammera; s__Stammera capleta_H
GCA_015134415.1	f__Enterobacteriaceae_A	g__Stammera	s__Stammera capleta_G	d__Bacteria; p__Pseudomonadota; c__Gammaproteobacteria; o__Enterobacterales; f__Enterobacteriaceae_A; g__Stammera; s__Stammera capleta_G
GCA_015134395.1	f__Enterobacteriaceae_A	g__Stammera	s__Stammera capleta_F	d__Bacteria; p__Pseudomonadota; c__Gammaproteobacteria; o__Enterobacterales; f__Enterobacteriaceae_A; g__Stammera; s__Stammera capleta_F
GCA_015140255.1	f__Enterobacteriaceae_A	g__Stammera	s__Stammera capleta_E	d__Bacteria; p__Pseudomonadota; c__Gammaproteobacteria; o__Enterobacterales; f__Enterobacteriaceae_A; g__Stammera; s__Stammera capleta_E
GCA_015134315.1	f__Enterobacteriaceae_A	g__Stammera	s__Stammera capleta_D	d__Bacteria; p__Pseudomonadota; c__Gammaproteobacteria; o__Enterobacterales; f__Enterobacteriaceae_A; g__Stammera; s__Stammera capleta_D
GCA_015139955.1	f__Enterobacteriaceae_A	g__Stammera	s__Stammera capleta_C	d__Bacteria; p__Pseudomonadota; c__Gammaproteobacteria; o__Enterobacterales; f__Enterobacteriaceae_A; g__Stammera; s__Stammera capleta_C
GCA_015134075.1	f__Enterobacteriaceae_A	g__Stammera	s__Stammera capleta_B	d__Bacteria; p__Pseudomonadota; c__Gammaproteobacteria; o__Enterobacterales; f__Enterobacteriaceae_A; g__Stammera; s__Stammera capleta_B
GCA_002688505.1	f__Enterobacteriaceae_A	g__Stammera	s__Stammera capleta	d__Bacteria; p__Pseudomonadota; c__Gammaproteobacteria; o__Enterobacterales; f__Enterobacteriaceae_A; g__Stammera; s__Stammera capleta
GCF_009829945.1	f__Enterobacteriaceae	g__SoEE	s__SoEE sp009829945	d__Bacteria; p__Pseudomonadota; c__Gammaproteobacteria; o__Enterobacterales; f__Enterobacteriaceae; g__SoEE; s__SoEE sp009829945
GCF_002933355.1	f__Enterobacteriaceae	g__SoEE	s__SoEE sp002933355	d__Bacteria; p__Pseudomonadota; c__Gammaproteobacteria; o__Enterobacterales; f__Enterobacteriaceae; g__SoEE; s__SoEE sp002933355
GCF_002933345.1	f__Enterobacteriaceae	g__SoEE	s__SoEE sp002933345	d__Bacteria; p__Pseudomonadota; c__Gammaproteobacteria; o__Enterobacterales; f__Enterobacteriaceae; g__SoEE; s__SoEE sp002933345
GCF_002933335.1	f__Enterobacteriaceae	g__SoEE	s__SoEE sp002933335	d__Bacteria; p__Pseudomonadota; c__Gammaproteobacteria; o__Enterobacterales; f__Enterobacteriaceae; g__SoEE; s__SoEE sp002933335
GCF_002933315.1	f__Enterobacteriaceae	g__SoEE	s__SoEE sp002933315	d__Bacteria; p__Pseudomonadota; c__Gammaproteobacteria; o__Enterobacterales; f__Enterobacteriaceae; g__SoEE; s__SoEE sp002933315
GCF_018777395.1	f__Enterobacteriaceae	g__Sodalis_B	s__Sodalis_B endolongispinus	d__Bacteria; p__Pseudomonadota; c__Gammaproteobacteria; o__Enterobacterales; f__Enterobacteriaceae; g__Sodalis_B; s__Sodalis_B endolongispinus
GCF_000517425.1	f__Enterobacteriaceae	g__Sodalis_A	s__Sodalis_A praecaptivus	d__Bacteria; p__Pseudomonadota; c__Gammaproteobacteria; o__Enterobacterales; f__Enterobacteriaceae; g__Sodalis_A; s__Sodalis_A praecaptivus
GCF_000517405.1	f__Enterobacteriaceae	g__Sodalis_A	s__Sodalis_A pierantonius	d__Bacteria; p__Pseudomonadota; c__Gammaproteobacteria; o__Enterobacterales; f__Enterobacteriaceae; g__Sodalis_A; s__Sodalis_A pierantonius
GCF_000010085.1	f__Enterobacteriaceae	g__Sodalis	s__Sodalis glossinidius	d__Bacteria; p__Pseudomonadota; c__Gammaproteobacteria; o__Enterobacterales; f__Enterobacteriaceae; g__Sodalis; s__Sodalis glossinidius
GCF_900143145.1	f__Enterobacteriaceae	g__SoCistrobi	s__SoCistrobi sp900143145	d__Bacteria; p__Pseudomonadota; c__Gammaproteobacteria; o__Enterobacterales; f__Enterobacteriaceae; g__SoCistrobi; s__SoCistrobi sp900143145
GCF_025564065.1	f__Enterobacteriaceae	g__Silvania	s__Silvania hatchlandensis	d__Bacteria; p__Pseudomonadota; c__Gammaproteobacteria; o__Enterobacterales; f__Enterobacteriaceae; g__Silvania; s__Silvania hatchlandensis
GCF_025564085.1	f__Enterobacteriaceae	g__Silvania	s__Silvania confinis	d__Bacteria; p__Pseudomonadota; c__Gammaproteobacteria; o__Enterobacterales; f__Enterobacteriaceae; g__Silvania; s__Silvania confinis
GCF_000463155.2	f__Enterobacteriaceae	g__Siccibacter	s__Siccibacter turicensis	d__Bacteria; p__Pseudomonadota; c__Gammaproteobacteria; o__Enterobacterales; f__Enterobacteriaceae; g__Siccibacter; s__Siccibacter turicensis
GCF_000696575.1	f__Enterobacteriaceae	g__Siccibacter	s__Siccibacter colletis	d__Bacteria; p__Pseudomonadota; c__Gammaproteobacteria; o__Enterobacterales; f__Enterobacteriaceae; g__Siccibacter; s__Siccibacter colletis
GCF_016415625.1	f__Enterobacteriaceae	g__Shimwellia	s__Shimwellia pseudoproteus	d__Bacteria; p__Pseudomonadota; c__Gammaproteobacteria; o__Enterobacterales; f__Enterobacteriaceae; g__Shimwellia; s__Shimwellia pseudoproteus
GCF_000262305.1	f__Enterobacteriaceae	g__Shimwellia	s__Shimwellia blattae	d__Bacteria; p__Pseudomonadota; c__Gammaproteobacteria; o__Enterobacterales; f__Enterobacteriaceae; g__Shimwellia; s__Shimwellia blattae
GCF_900187015.1	f__Enterobacteriaceae	g__Serratia_L	s__Serratia_L ficaria	d__Bacteria; p__Pseudomonadota; c__Gammaproteobacteria; o__Enterobacterales; f__Enterobacteriaceae; g__Serratia_L; s__Serratia_L ficaria
GCF_021462285.1	f__Enterobacteriaceae	g__Serratia_L	s__Serratia_L entomophila	d__Bacteria; p__Pseudomonadota; c__Gammaproteobacteria; o__Enterobacterales; f__Enterobacteriaceae; g__Serratia_L; s__Serratia_L entomophila
GCA_024160085.1	f__Enterobacteriaceae	g__Serratia_K	s__Serratia_K symbiotica_F	d__Bacteria; p__Pseudomonadota; c__Gammaproteobacteria; o__Enterobacterales; f__Enterobacteriaceae; g__Serratia_K; s__Serratia_K symbiotica_F
GCF_000821185.2	f__Enterobacteriaceae	g__Serratia_K	s__Serratia_K symbiotica	d__Bacteria; p__Pseudomonadota; c__Gammaproteobacteria; o__Enterobacterales; f__Enterobacteriaceae; g__Serratia_K; s__Serratia_K symbiotica
GCF_017832355.1	f__Enterobacteriaceae	g__Serratia_J	s__Serratia_J sp017832355	d__Bacteria; p__Pseudomonadota; c__Gammaproteobacteria; o__Enterobacterales; f__Enterobacteriaceae; g__Serratia_J; s__Serratia_J sp017832355
GCF_946227985.1	f__Enterobacteriaceae	g__Serratia_J	s__Serratia_J quinivorans_A	d__Bacteria; p__Pseudomonadota; c__Gammaproteobacteria; o__Enterobacterales; f__Enterobacteriaceae; g__Serratia_J; s__Serratia_J quinivorans_A
GCF_900457075.1	f__Enterobacteriaceae	g__Serratia_J	s__Serratia_J quinivorans	d__Bacteria; p__Pseudomonadota; c__Gammaproteobacteria; o__Enterobacterales; f__Enterobacteriaceae; g__Serratia_J; s__Serratia_J quinivorans
GCF_946227095.1	f__Enterobacteriaceae	g__Serratia_J	s__Serratia_J proteamaculans_E	d__Bacteria; p__Pseudomonadota; c__Gammaproteobacteria; o__Enterobacterales; f__Enterobacteriaceae; g__Serratia_J; s__Serratia_J proteamaculans_E
GCF_013337185.1	f__Enterobacteriaceae	g__Serratia_J	s__Serratia_J proteamaculans_D	d__Bacteria; p__Pseudomonadota; c__Gammaproteobacteria; o__Enterobacterales; f__Enterobacteriaceae; g__Serratia_J; s__Serratia_J proteamaculans_D
GCF_008830365.1	f__Enterobacteriaceae	g__Serratia_J	s__Serratia_J proteamaculans	d__Bacteria; p__Pseudomonadota; c__Gammaproteobacteria; o__Enterobacterales; f__Enterobacteriaceae; g__Serratia_J; s__Serratia_J proteamaculans
GCF_018336935.1	f__Enterobacteriaceae	g__Serratia_J	s__Serratia_J plymuthica_B	d__Bacteria; p__Pseudomonadota; c__Gammaproteobacteria; o__Enterobacterales; f__Enterobacteriaceae; g__Serratia_J; s__Serratia_J plymuthica_B
GCF_001590925.1	f__Enterobacteriaceae	g__Serratia_J	s__Serratia_J plymuthica	d__Bacteria; p__Pseudomonadota; c__Gammaproteobacteria; o__Enterobacterales; f__Enterobacteriaceae; g__Serratia_J; s__Serratia_J plymuthica
GCF_027594825.1	f__Enterobacteriaceae	g__Serratia_J	s__Serratia_J liquefaciens_A	d__Bacteria; p__Pseudomonadota; c__Gammaproteobacteria; o__Enterobacterales; f__Enterobacteriaceae; g__Serratia_J; s__Serratia_J liquefaciens_A
GCF_000422085.1	f__Enterobacteriaceae	g__Serratia_J	s__Serratia_J liquefaciens	d__Bacteria; p__Pseudomonadota; c__Gammaproteobacteria; o__Enterobacterales; f__Enterobacteriaceae; g__Serratia_J; s__Serratia_J liquefaciens
GCF_003591175.1	f__Enterobacteriaceae	g__Serratia_J	s__Serratia_J inhibens	d__Bacteria; p__Pseudomonadota; c__Gammaproteobacteria; o__Enterobacterales; f__Enterobacteriaceae; g__Serratia_J; s__Serratia_J inhibens
GCF_001590905.1	f__Enterobacteriaceae	g__Serratia_J	s__Serratia_J grimesii	d__Bacteria; p__Pseudomonadota; c__Gammaproteobacteria; o__Enterobacterales; f__Enterobacteriaceae; g__Serratia_J; s__Serratia_J grimesii
GCA_011754105.1	f__Enterobacteriaceae	g__Serratia_I	s__Serratia_I symbiotica_E	d__Bacteria; p__Pseudomonadota; c__Gammaproteobacteria; o__Enterobacterales; f__Enterobacteriaceae; g__Serratia_I; s__Serratia_I symbiotica_E
GCA_011754095.1	f__Enterobacteriaceae	g__Serratia_I	s__Serratia_I symbiotica_D	d__Bacteria; p__Pseudomonadota; c__Gammaproteobacteria; o__Enterobacterales; f__Enterobacteriaceae; g__Serratia_I; s__Serratia_I symbiotica_D
GCA_900380265.1	f__Enterobacteriaceae	g__Serratia_H	s__Serratia_H symbiotica_A	d__Bacteria; p__Pseudomonadota; c__Gammaproteobacteria; o__Enterobacterales; f__Enterobacteriaceae; g__Serratia_H; s__Serratia_H symbiotica_A
GCF_004011885.1	f__Enterobacteriaceae	g__Serratia_G	s__Serratia_G microhaemolytica	d__Bacteria; p__Pseudomonadota; c__Gammaproteobacteria; o__Enterobacterales; f__Enterobacteriaceae; g__Serratia_G; s__Serratia_G microhaemolytica
GCF_024793895.1	f__Enterobacteriaceae	g__Serratia_F	s__Serratia_F sp024793895	d__Bacteria; p__Pseudomonadota; c__Gammaproteobacteria; o__Enterobacterales; f__Enterobacteriaceae; g__Serratia_F; s__Serratia_F sp024793895
GCF_900635445.1	f__Enterobacteriaceae	g__Serratia_F	s__Serratia_F odorifera	d__Bacteria; p__Pseudomonadota; c__Gammaproteobacteria; o__Enterobacterales; f__Enterobacteriaceae; g__Serratia_F; s__Serratia_F odorifera
GCA_900155695.1	f__Enterobacteriaceae	g__Serratia_E	s__Serratia_E symbiotica_A	d__Bacteria; p__Pseudomonadota; c__Gammaproteobacteria; o__Enterobacterales; f__Enterobacteriaceae; g__Serratia_E; s__Serratia_E symbiotica_A
GCA_000238975.1	f__Enterobacteriaceae	g__Serratia_D	s__Serratia_D symbiotica_A	d__Bacteria; p__Pseudomonadota; c__Gammaproteobacteria; o__Enterobacterales; f__Enterobacteriaceae; g__Serratia_D; s__Serratia_D symbiotica_A
GCA_900016775.1	f__Enterobacteriaceae	g__Serratia_C	s__Serratia_C symbiotica_A	d__Bacteria; p__Pseudomonadota; c__Gammaproteobacteria; o__Enterobacterales; f__Enterobacteriaceae; g__Serratia_C; s__Serratia_C symbiotica_A
GCA_901472405.1	f__Enterobacteriaceae	g__Serratia_B	s__Serratia_B rubidaea	d__Bacteria; p__Pseudomonadota; c__Gammaproteobacteria; o__Enterobacterales; f__Enterobacteriaceae; g__Serratia_B; s__Serratia_B rubidaea
GCF_009817885.1	f__Enterobacteriaceae	g__Serratia_B	s__Serratia_B rhizosphaerae	d__Bacteria; p__Pseudomonadota; c__Gammaproteobacteria; o__Enterobacterales; f__Enterobacteriaceae; g__Serratia_B; s__Serratia_B rhizosphaerae
GCF_000633355.1	f__Enterobacteriaceae	g__Serratia_A	s__Serratia_A sp000633355	d__Bacteria; p__Pseudomonadota; c__Gammaproteobacteria; o__Enterobacterales; f__Enterobacteriaceae; g__Serratia_A; s__Serratia_A sp000633355
GCF_000496755.2	f__Enterobacteriaceae	g__Serratia_A	s__Serratia_A sp000496755	d__Bacteria; p__Pseudomonadota; c__Gammaproteobacteria; o__Enterobacterales; f__Enterobacteriaceae; g__Serratia_A; s__Serratia_A sp000496755
GCF_023282985.1	f__Enterobacteriaceae	g__Serratia_A	s__Serratia_A silvae	d__Bacteria; p__Pseudomonadota; c__Gammaproteobacteria; o__Enterobacterales; f__Enterobacteriaceae; g__Serratia_A; s__Serratia_A silvae
GCF_030971605.1	f__Enterobacteriaceae	g__Serratia_A	s__Serratia_A fonticola_C	d__Bacteria; p__Pseudomonadota; c__Gammaproteobacteria; o__Enterobacterales; f__Enterobacteriaceae; g__Serratia_A; s__Serratia_A fonticola_C
GCF_014268175.1	f__Enterobacteriaceae	g__Serratia_A	s__Serratia_A fonticola_B	d__Bacteria; p__Pseudomonadota; c__Gammaproteobacteria; o__Enterobacterales; f__Enterobacteriaceae; g__Serratia_A; s__Serratia_A fonticola_B
GCF_006715025.1	f__Enterobacteriaceae	g__Serratia_A	s__Serratia_A fonticola_A	d__Bacteria; p__Pseudomonadota; c__Gammaproteobacteria; o__Enterobacterales; f__Enterobacteriaceae; g__Serratia_A; s__Serratia_A fonticola_A
GCF_001006005.1	f__Enterobacteriaceae	g__Serratia_A	s__Serratia_A fonticola	d__Bacteria; p__Pseudomonadota; c__Gammaproteobacteria; o__Enterobacterales; f__Enterobacteriaceae; g__Serratia_A; s__Serratia_A fonticola
GCF_013375155.1	f__Enterobacteriaceae	g__Serratia	s__Serratia ureilytica	d__Bacteria; p__Pseudomonadota; c__Gammaproteobacteria; o__Enterobacterales; f__Enterobacteriaceae; g__Serratia; s__Serratia ureilytica
GCF_001642805.2	f__Enterobacteriaceae	g__Serratia	s__Serratia surfactantfaciens	d__Bacteria; p__Pseudomonadota; c__Gammaproteobacteria; o__Enterobacterales; f__Enterobacteriaceae; g__Serratia; s__Serratia surfactantfaciens
GCF_003812745.1	f__Enterobacteriaceae	g__Serratia	s__Serratia sp003812745	d__Bacteria; p__Pseudomonadota; c__Gammaproteobacteria; o__Enterobacterales; f__Enterobacteriaceae; g__Serratia; s__Serratia sp003812745
GCF_024160145.1	f__Enterobacteriaceae	g__Serratia	s__Serratia nevei_A	d__Bacteria; p__Pseudomonadota; c__Gammaproteobacteria; o__Enterobacterales; f__Enterobacteriaceae; g__Serratia; s__Serratia nevei_A
GCF_008364245.1	f__Enterobacteriaceae	g__Serratia	s__Serratia nevei	d__Bacteria; p__Pseudomonadota; c__Gammaproteobacteria; o__Enterobacterales; f__Enterobacteriaceae; g__Serratia; s__Serratia nevei
GCF_000738675.1	f__Enterobacteriaceae	g__Serratia	s__Serratia nematodiphila	d__Bacteria; p__Pseudomonadota; c__Gammaproteobacteria; o__Enterobacterales; f__Enterobacteriaceae; g__Serratia; s__Serratia nematodiphila
GCF_029846115.1	f__Enterobacteriaceae	g__Serratia	s__Serratia marcescens_L	d__Bacteria; p__Pseudomonadota; c__Gammaproteobacteria; o__Enterobacterales; f__Enterobacteriaceae; g__Serratia; s__Serratia marcescens_L
GCF_002220655.1	f__Enterobacteriaceae	g__Serratia	s__Serratia marcescens_K	d__Bacteria; p__Pseudomonadota; c__Gammaproteobacteria; o__Enterobacterales; f__Enterobacteriaceae; g__Serratia; s__Serratia marcescens_K
GCF_006715005.1	f__Enterobacteriaceae	g__Serratia	s__Serratia marcescens_J	d__Bacteria; p__Pseudomonadota; c__Gammaproteobacteria; o__Enterobacterales; f__Enterobacteriaceae; g__Serratia; s__Serratia marcescens_J
GCF_001902635.1	f__Enterobacteriaceae	g__Serratia	s__Serratia marcescens_F	d__Bacteria; p__Pseudomonadota; c__Gammaproteobacteria; o__Enterobacterales; f__Enterobacteriaceae; g__Serratia; s__Serratia marcescens_F
GCF_017299535.1	f__Enterobacteriaceae	g__Serratia	s__Serratia marcescens	d__Bacteria; p__Pseudomonadota; c__Gammaproteobacteria; o__Enterobacterales; f__Enterobacteriaceae; g__Serratia; s__Serratia marcescens
GCF_008011855.1	f__Enterobacteriaceae	g__Serratia	s__Serratia bockelmannii	d__Bacteria; p__Pseudomonadota; c__Gammaproteobacteria; o__Enterobacterales; f__Enterobacteriaceae; g__Serratia; s__Serratia bockelmannii
GCF_019923565.1	f__Enterobacteriaceae_A	g__Schneideria	s__Schneideria nysicola	d__Bacteria; p__Pseudomonadota; c__Gammaproteobacteria; o__Enterobacterales; f__Enterobacteriaceae_A; g__Schneideria; s__Schneideria nysicola
GCF_000471645.3	f__Enterobacteriaceae	g__Schmidhempelia	s__Schmidhempelia bombi	d__Bacteria; p__Pseudomonadota; c__Gammaproteobacteria; o__Enterobacterales; f__Enterobacteriaceae; g__Schmidhempelia; s__Schmidhempelia bombi
GCA_902706205.1	f__Enterobacteriaceae	g__Scandinavium	s__Scandinavium tedordense	d__Bacteria; p__Pseudomonadota; c__Gammaproteobacteria; o__Enterobacterales; f__Enterobacteriaceae; g__Scandinavium; s__Scandinavium tedordense
GCF_900215375.1	f__Enterobacteriaceae	g__Scandinavium	s__Scandinavium sp900215375	d__Bacteria; p__Pseudomonadota; c__Gammaproteobacteria; o__Enterobacterales; f__Enterobacteriaceae; g__Scandinavium; s__Scandinavium sp900215375
GCA_014156375.1	f__Enterobacteriaceae	g__Scandinavium	s__Scandinavium sp014156375	d__Bacteria; p__Pseudomonadota; c__Gammaproteobacteria; o__Enterobacterales; f__Enterobacteriaceae; g__Scandinavium; s__Scandinavium sp014156375
GCA_009668205.1	f__Enterobacteriaceae	g__Scandinavium	s__Scandinavium sp009668205	d__Bacteria; p__Pseudomonadota; c__Gammaproteobacteria; o__Enterobacterales; f__Enterobacteriaceae; g__Scandinavium; s__Scandinavium sp009668205
GCA_002470465.1	f__Enterobacteriaceae	g__Scandinavium	s__Scandinavium sp002470465	d__Bacteria; p__Pseudomonadota; c__Gammaproteobacteria; o__Enterobacterales; f__Enterobacteriaceae; g__Scandinavium; s__Scandinavium sp002470465
GCF_902706235.1	f__Enterobacteriaceae	g__Scandinavium	s__Scandinavium manionii	d__Bacteria; p__Pseudomonadota; c__Gammaproteobacteria; o__Enterobacterales; f__Enterobacteriaceae; g__Scandinavium; s__Scandinavium manionii
GCF_024764835.1	f__Enterobacteriaceae	g__Scandinavium	s__Scandinavium hiltneri	d__Bacteria; p__Pseudomonadota; c__Gammaproteobacteria; o__Enterobacterales; f__Enterobacteriaceae; g__Scandinavium; s__Scandinavium hiltneri
GCF_003935895.2	f__Enterobacteriaceae	g__Scandinavium	s__Scandinavium goeteborgense	d__Bacteria; p__Pseudomonadota; c__Gammaproteobacteria; o__Enterobacterales; f__Enterobacteriaceae; g__Scandinavium; s__Scandinavium goeteborgense
GCF_004342665.1	f__Enterobacteriaceae	g__Samsonia	s__Samsonia erythrinae	d__Bacteria; p__Pseudomonadota; c__Gammaproteobacteria; o__Enterobacterales; f__Enterobacteriaceae; g__Samsonia; s__Samsonia erythrinae
GCA_900478215.1	f__Enterobacteriaceae	g__Salmonella	s__Salmonella houtenae	d__Bacteria; p__Pseudomonadota; c__Gammaproteobacteria; o__Enterobacterales; f__Enterobacteriaceae; g__Salmonella; s__Salmonella houtenae
GCF_000006945.2	f__Enterobacteriaceae	g__Salmonella	s__Salmonella enterica	d__Bacteria; p__Pseudomonadota; c__Gammaproteobacteria; o__Enterobacterales; f__Enterobacteriaceae; g__Salmonella; s__Salmonella enterica
GCF_008692785.1	f__Enterobacteriaceae	g__Salmonella	s__Salmonella diarizonae	d__Bacteria; p__Pseudomonadota; c__Gammaproteobacteria; o__Enterobacterales; f__Enterobacteriaceae; g__Salmonella; s__Salmonella diarizonae
GCF_000252995.1	f__Enterobacteriaceae	g__Salmonella	s__Salmonella bongori	d__Bacteria; p__Pseudomonadota; c__Gammaproteobacteria; o__Enterobacterales; f__Enterobacteriaceae; g__Salmonella; s__Salmonella bongori
GCF_008692845.1	f__Enterobacteriaceae	g__Salmonella	s__Salmonella arizonae	d__Bacteria; p__Pseudomonadota; c__Gammaproteobacteria; o__Enterobacterales; f__Enterobacteriaceae; g__Salmonella; s__Salmonella arizonae
GCF_009208105.1	f__Enterobacteriaceae	g__Rouxiella	s__Rouxiella sp009208105	d__Bacteria; p__Pseudomonadota; c__Gammaproteobacteria; o__Enterobacterales; f__Enterobacteriaceae; g__Rouxiella; s__Rouxiella sp009208105
GCF_000257645.1	f__Enterobacteriaceae	g__Rouxiella	s__Rouxiella sp000257645	d__Bacteria; p__Pseudomonadota; c__Gammaproteobacteria; o__Enterobacterales; f__Enterobacteriaceae; g__Rouxiella; s__Rouxiella sp000257645
GCF_002093625.1	f__Enterobacteriaceae	g__Rouxiella	s__Rouxiella silvae	d__Bacteria; p__Pseudomonadota; c__Gammaproteobacteria; o__Enterobacterales; f__Enterobacteriaceae; g__Rouxiella; s__Rouxiella silvae
GCF_026967475.1	f__Enterobacteriaceae	g__Rouxiella	s__Rouxiella chamberiensis	d__Bacteria; p__Pseudomonadota; c__Gammaproteobacteria; o__Enterobacterales; f__Enterobacteriaceae; g__Rouxiella; s__Rouxiella chamberiensis
GCA_026967495.1	f__Enterobacteriaceae	g__Rouxiella	s__Rouxiella badensis	d__Bacteria; p__Pseudomonadota; c__Gammaproteobacteria; o__Enterobacterales; f__Enterobacteriaceae; g__Rouxiella; s__Rouxiella badensis
GCF_012933545.1	f__Enterobacteriaceae	g__Rouxiella	s__Rouxiella aceris	d__Bacteria; p__Pseudomonadota; c__Gammaproteobacteria; o__Enterobacterales; f__Enterobacteriaceae; g__Rouxiella; s__Rouxiella aceris
GCF_030552895.1	f__Enterobacteriaceae	g__Rosenbergiella	s__Rosenbergiella ptyseos_A	d__Bacteria; p__Pseudomonadota; c__Gammaproteobacteria; o__Enterobacterales; f__Enterobacteriaceae; g__Rosenbergiella; s__Rosenbergiella ptyseos_A
GCF_900111105.1	f__Enterobacteriaceae	g__Rosenbergiella	s__Rosenbergiella nectarea	d__Bacteria; p__Pseudomonadota; c__Gammaproteobacteria; o__Enterobacterales; f__Enterobacteriaceae; g__Rosenbergiella; s__Rosenbergiella nectarea
GCF_022602565.1	f__Enterobacteriaceae	g__Rosenbergiella	s__Rosenbergiella metrosideri	d__Bacteria; p__Pseudomonadota; c__Gammaproteobacteria; o__Enterobacterales; f__Enterobacteriaceae; g__Rosenbergiella; s__Rosenbergiella metrosideri
GCF_018494065.1	f__Enterobacteriaceae	g__Rosenbergiella	s__Rosenbergiella gaditana	d__Bacteria; p__Pseudomonadota; c__Gammaproteobacteria; o__Enterobacterales; f__Enterobacteriaceae; g__Rosenbergiella; s__Rosenbergiella gaditana
GCF_018494055.1	f__Enterobacteriaceae	g__Rosenbergiella	s__Rosenbergiella epipactidis	d__Bacteria; p__Pseudomonadota; c__Gammaproteobacteria; o__Enterobacterales; f__Enterobacteriaceae; g__Rosenbergiella; s__Rosenbergiella epipactidis
GCF_018494085.1	f__Enterobacteriaceae	g__Rosenbergiella	s__Rosenbergiella collisarenosi	d__Bacteria; p__Pseudomonadota; c__Gammaproteobacteria; o__Enterobacterales; f__Enterobacteriaceae; g__Rosenbergiella; s__Rosenbergiella collisarenosi
GCF_018494035.1	f__Enterobacteriaceae	g__Rosenbergiella	s__Rosenbergiella australiborealis	d__Bacteria; p__Pseudomonadota; c__Gammaproteobacteria; o__Enterobacterales; f__Enterobacteriaceae; g__Rosenbergiella; s__Rosenbergiella australiborealis
GCF_002073895.1	f__Enterobacteriaceae_A	g__Riesia	s__Riesia pediculischaeffi	d__Bacteria; p__Pseudomonadota; c__Gammaproteobacteria; o__Enterobacterales; f__Enterobacteriaceae_A; g__Riesia; s__Riesia pediculischaeffi
GCF_002073915.1	f__Enterobacteriaceae_A	g__Riesia	s__Riesia pediculicola	d__Bacteria; p__Pseudomonadota; c__Gammaproteobacteria; o__Enterobacterales; f__Enterobacteriaceae_A; g__Riesia; s__Riesia pediculicola
GCF_013782625.1	f__Enterobacteriaceae	g__RHBSTW-00994	s__RHBSTW-00994 sp013782625	d__Bacteria; p__Pseudomonadota; c__Gammaproteobacteria; o__Enterobacterales; f__Enterobacteriaceae; g__RHBSTW-00994; s__RHBSTW-00994 sp013782625
GCF_000143625.1	f__Enterobacteriaceae	g__Regiella	s__Regiella insecticola	d__Bacteria; p__Pseudomonadota; c__Gammaproteobacteria; o__Enterobacterales; f__Enterobacteriaceae; g__Regiella; s__Regiella insecticola
GCF_003602095.1	f__Enterobacteriaceae	g__Rahnella	s__Rahnella woolbedingensis	d__Bacteria; p__Pseudomonadota; c__Gammaproteobacteria; o__Enterobacterales; f__Enterobacteriaceae; g__Rahnella; s__Rahnella woolbedingensis
GCF_004330295.1	f__Enterobacteriaceae	g__Rahnella	s__Rahnella victoriana	d__Bacteria; p__Pseudomonadota; c__Gammaproteobacteria; o__Enterobacterales; f__Enterobacteriaceae; g__Rahnella; s__Rahnella victoriana
GCF_003610915.1	f__Enterobacteriaceae	g__Rahnella	s__Rahnella variigena	d__Bacteria; p__Pseudomonadota; c__Gammaproteobacteria; o__Enterobacterales; f__Enterobacteriaceae; g__Rahnella; s__Rahnella variigena
GCA_013457415.1	f__Enterobacteriaceae	g__Rahnella	s__Rahnella sp013457415	d__Bacteria; p__Pseudomonadota; c__Gammaproteobacteria; o__Enterobacterales; f__Enterobacteriaceae; g__Rahnella; s__Rahnella sp013457415
GCF_002834385.1	f__Enterobacteriaceae	g__Rahnella	s__Rahnella sp002834385	d__Bacteria; p__Pseudomonadota; c__Gammaproteobacteria; o__Enterobacterales; f__Enterobacteriaceae; g__Rahnella; s__Rahnella sp002834385
GCF_002951615.1	f__Enterobacteriaceae	g__Rahnella	s__Rahnella sikkimica	d__Bacteria; p__Pseudomonadota; c__Gammaproteobacteria; o__Enterobacterales; f__Enterobacteriaceae; g__Rahnella; s__Rahnella sikkimica
GCF_019049655.1	f__Enterobacteriaceae	g__Rahnella	s__Rahnella rivi	d__Bacteria; p__Pseudomonadota; c__Gammaproteobacteria; o__Enterobacterales; f__Enterobacteriaceae; g__Rahnella; s__Rahnella rivi
GCF_019049755.1	f__Enterobacteriaceae	g__Rahnella	s__Rahnella perminowiae	d__Bacteria; p__Pseudomonadota; c__Gammaproteobacteria; o__Enterobacterales; f__Enterobacteriaceae; g__Rahnella; s__Rahnella perminowiae
GCF_015644585.1	f__Enterobacteriaceae	g__Rahnella	s__Rahnella laticis	d__Bacteria; p__Pseudomonadota; c__Gammaproteobacteria; o__Enterobacterales; f__Enterobacteriaceae; g__Rahnella; s__Rahnella laticis
GCF_003263515.1	f__Enterobacteriaceae	g__Rahnella	s__Rahnella inusitata	d__Bacteria; p__Pseudomonadota; c__Gammaproteobacteria; o__Enterobacterales; f__Enterobacteriaceae; g__Rahnella; s__Rahnella inusitata
GCF_019049625.1	f__Enterobacteriaceae	g__Rahnella	s__Rahnella ecdela	d__Bacteria; p__Pseudomonadota; c__Gammaproteobacteria; o__Enterobacterales; f__Enterobacteriaceae; g__Rahnella; s__Rahnella ecdela
GCF_011065485.1	f__Enterobacteriaceae	g__Rahnella	s__Rahnella contaminans	d__Bacteria; p__Pseudomonadota; c__Gammaproteobacteria; o__Enterobacterales; f__Enterobacteriaceae; g__Rahnella; s__Rahnella contaminans
GCF_003614975.1	f__Enterobacteriaceae	g__Rahnella	s__Rahnella bruchi	d__Bacteria; p__Pseudomonadota; c__Gammaproteobacteria; o__Enterobacterales; f__Enterobacteriaceae; g__Rahnella; s__Rahnella bruchi
GCF_019049675.1	f__Enterobacteriaceae	g__Rahnella	s__Rahnella bonaserana	d__Bacteria; p__Pseudomonadota; c__Gammaproteobacteria; o__Enterobacterales; f__Enterobacteriaceae; g__Rahnella; s__Rahnella bonaserana
GCF_000241955.1	f__Enterobacteriaceae	g__Rahnella	s__Rahnella aquatilis	d__Bacteria; p__Pseudomonadota; c__Gammaproteobacteria; o__Enterobacterales; f__Enterobacteriaceae; g__Rahnella; s__Rahnella aquatilis
GCF_011684115.1	f__Enterobacteriaceae	g__Rahnella	s__Rahnella aceris	d__Bacteria; p__Pseudomonadota; c__Gammaproteobacteria; o__Enterobacterales; f__Enterobacteriaceae; g__Rahnella; s__Rahnella aceris
GCF_028748785.1	f__Enterobacteriaceae_A	g__Purcelliella	s__Purcelliella pentastirinorum_A	d__Bacteria; p__Pseudomonadota; c__Gammaproteobacteria; o__Enterobacterales; f__Enterobacteriaceae_A; g__Purcelliella; s__Purcelliella pentastirinorum_A
GCF_003391335.1	f__Enterobacteriaceae_A	g__Purcelliella	s__Purcelliella pentastirinorum	d__Bacteria; p__Pseudomonadota; c__Gammaproteobacteria; o__Enterobacterales; f__Enterobacteriaceae_A; g__Purcelliella; s__Purcelliella pentastirinorum
GCF_943590815.1	f__Enterobacteriaceae	g__Pseudocitrobacter	s__Pseudocitrobacter vendiensis	d__Bacteria; p__Pseudomonadota; c__Gammaproteobacteria; o__Enterobacterales; f__Enterobacteriaceae; g__Pseudocitrobacter; s__Pseudocitrobacter vendiensis
GCA_913778145.1	f__Enterobacteriaceae	g__Pseudocitrobacter	s__Pseudocitrobacter sp913778145	d__Bacteria; p__Pseudomonadota; c__Gammaproteobacteria; o__Enterobacterales; f__Enterobacteriaceae; g__Pseudocitrobacter; s__Pseudocitrobacter sp913778145
GCA_003315335.1	f__Enterobacteriaceae	g__Pseudocitrobacter	s__Pseudocitrobacter faecalis	d__Bacteria; p__Pseudomonadota; c__Gammaproteobacteria; o__Enterobacterales; f__Enterobacteriaceae; g__Pseudocitrobacter; s__Pseudocitrobacter faecalis
GCF_021172065.1	f__Enterobacteriaceae	g__Pseudocitrobacter	s__Pseudocitrobacter corydidari	d__Bacteria; p__Pseudomonadota; c__Gammaproteobacteria; o__Enterobacterales; f__Enterobacteriaceae; g__Pseudocitrobacter; s__Pseudocitrobacter corydidari
GCF_000759795.1	f__Enterobacteriaceae	g__Pseudescherichia	s__Pseudescherichia vulneris	d__Bacteria; p__Pseudomonadota; c__Gammaproteobacteria; o__Enterobacterales; f__Enterobacteriaceae; g__Pseudescherichia; s__Pseudescherichia vulneris
GCF_002918705.1	f__Enterobacteriaceae	g__Pseudescherichia	s__Pseudescherichia sp002918705	d__Bacteria; p__Pseudomonadota; c__Gammaproteobacteria; o__Enterobacterales; f__Enterobacteriaceae; g__Pseudescherichia; s__Pseudescherichia sp002918705
GCA_002480085.1	f__Enterobacteriaceae	g__Pseudescherichia	s__Pseudescherichia sp002480085	d__Bacteria; p__Pseudomonadota; c__Gammaproteobacteria; o__Enterobacterales; f__Enterobacteriaceae; g__Pseudescherichia; s__Pseudescherichia sp002480085
GCF_019880405.1	f__Enterobacteriaceae	g__Pseudescherichia	s__Pseudescherichia sp002298805	d__Bacteria; p__Pseudomonadota; c__Gammaproteobacteria; o__Enterobacterales; f__Enterobacteriaceae; g__Pseudescherichia; s__Pseudescherichia sp002298805
GCF_900021175.1	f__Enterobacteriaceae	g__Pseudenterobacter	s__Pseudenterobacter timonensis	d__Bacteria; p__Pseudomonadota; c__Gammaproteobacteria; o__Enterobacterales; f__Enterobacteriaceae; g__Pseudenterobacter; s__Pseudenterobacter timonensis
GCF_002075085.1	f__Enterobacteriaceae_A	g__PRUG	s__PRUG sp002075085	d__Bacteria; p__Pseudomonadota; c__Gammaproteobacteria; o__Enterobacterales; f__Enterobacteriaceae_A; g__PRUG; s__PRUG sp002075085
GCF_000314855.2	f__Enterobacteriaceae	g__Providencia_D	s__Providencia_D burhodogranariea	d__Bacteria; p__Pseudomonadota; c__Gammaproteobacteria; o__Enterobacterales; f__Enterobacteriaceae; g__Providencia_D; s__Providencia_D burhodogranariea
GCA_025961275.1	f__Enterobacteriaceae	g__Providencia_D	s__Providencia_D alcalifaciens_A	d__Bacteria; p__Pseudomonadota; c__Gammaproteobacteria; o__Enterobacterales; f__Enterobacteriaceae; g__Providencia_D; s__Providencia_D alcalifaciens_A
GCF_029277985.1	f__Enterobacteriaceae	g__Providencia_C	s__Providencia_C vermicola_A	d__Bacteria; p__Pseudomonadota; c__Gammaproteobacteria; o__Enterobacterales; f__Enterobacteriaceae; g__Providencia_C; s__Providencia_C vermicola_A
GCA_900455155.1	f__Enterobacteriaceae	g__Providencia_C	s__Providencia_C stuartii	d__Bacteria; p__Pseudomonadota; c__Gammaproteobacteria; o__Enterobacterales; f__Enterobacteriaceae; g__Providencia_C; s__Providencia_C stuartii
GCA_016618195.1	f__Enterobacteriaceae	g__Providencia_C	s__Providencia_C manganoxydans	d__Bacteria; p__Pseudomonadota; c__Gammaproteobacteria; o__Enterobacterales; f__Enterobacteriaceae; g__Providencia_C; s__Providencia_C manganoxydans
GCF_000314895.2	f__Enterobacteriaceae	g__Providencia_B	s__Providencia_B sneebia	d__Bacteria; p__Pseudomonadota; c__Gammaproteobacteria; o__Enterobacterales; f__Enterobacteriaceae; g__Providencia_B; s__Providencia_B sneebia
GCA_001457715.1	f__Enterobacteriaceae	g__Providencia_A	s__Providencia_A siddallii	d__Bacteria; p__Pseudomonadota; c__Gammaproteobacteria; o__Enterobacterales; f__Enterobacteriaceae; g__Providencia_A; s__Providencia_A siddallii
GCF_020381325.1	f__Enterobacteriaceae	g__Providencia	s__Providencia vermicola	d__Bacteria; p__Pseudomonadota; c__Gammaproteobacteria; o__Enterobacterales; f__Enterobacteriaceae; g__Providencia; s__Providencia vermicola
GCF_019343475.1	f__Enterobacteriaceae	g__Providencia	s__Providencia sp019343475	d__Bacteria; p__Pseudomonadota; c__Gammaproteobacteria; o__Enterobacterales; f__Enterobacteriaceae; g__Providencia; s__Providencia sp019343475
GCF_003533305.1	f__Enterobacteriaceae	g__Providencia	s__Providencia sp003533305	d__Bacteria; p__Pseudomonadota; c__Gammaproteobacteria; o__Enterobacterales; f__Enterobacteriaceae; g__Providencia; s__Providencia sp003533305
GCF_000156395.1	f__Enterobacteriaceae	g__Providencia	s__Providencia rustigianii	d__Bacteria; p__Pseudomonadota; c__Gammaproteobacteria; o__Enterobacterales; f__Enterobacteriaceae; g__Providencia; s__Providencia rustigianii
GCF_013702265.1	f__Enterobacteriaceae	g__Providencia	s__Providencia rettgeri_F	d__Bacteria; p__Pseudomonadota; c__Gammaproteobacteria; o__Enterobacterales; f__Enterobacteriaceae; g__Providencia; s__Providencia rettgeri_F
GCF_023205015.1	f__Enterobacteriaceae	g__Providencia	s__Providencia rettgeri_E	d__Bacteria; p__Pseudomonadota; c__Gammaproteobacteria; o__Enterobacterales; f__Enterobacteriaceae; g__Providencia; s__Providencia rettgeri_E
GCF_013255915.1	f__Enterobacteriaceae	g__Providencia	s__Providencia rettgeri_D	d__Bacteria; p__Pseudomonadota; c__Gammaproteobacteria; o__Enterobacterales; f__Enterobacteriaceae; g__Providencia; s__Providencia rettgeri_D
GCF_001874625.1	f__Enterobacteriaceae	g__Providencia	s__Providencia rettgeri_A	d__Bacteria; p__Pseudomonadota; c__Gammaproteobacteria; o__Enterobacterales; f__Enterobacteriaceae; g__Providencia; s__Providencia rettgeri_A
GCA_900455085.1	f__Enterobacteriaceae	g__Providencia	s__Providencia rettgeri	d__Bacteria; p__Pseudomonadota; c__Gammaproteobacteria; o__Enterobacterales; f__Enterobacteriaceae; g__Providencia; s__Providencia rettgeri
GCF_002843235.3	f__Enterobacteriaceae	g__Providencia	s__Providencia huaxiensis	d__Bacteria; p__Pseudomonadota; c__Gammaproteobacteria; o__Enterobacterales; f__Enterobacteriaceae; g__Providencia; s__Providencia huaxiensis
GCF_001655055.1	f__Enterobacteriaceae	g__Providencia	s__Providencia heimbachae	d__Bacteria; p__Pseudomonadota; c__Gammaproteobacteria; o__Enterobacterales; f__Enterobacteriaceae; g__Providencia; s__Providencia heimbachae
GCF_915403165.1	f__Enterobacteriaceae	g__Providencia	s__Providencia alcalifaciens_C	d__Bacteria; p__Pseudomonadota; c__Gammaproteobacteria; o__Enterobacterales; f__Enterobacteriaceae; g__Providencia; s__Providencia alcalifaciens_C
GCF_020271745.1	f__Enterobacteriaceae	g__Providencia	s__Providencia alcalifaciens_B	d__Bacteria; p__Pseudomonadota; c__Gammaproteobacteria; o__Enterobacterales; f__Enterobacteriaceae; g__Providencia; s__Providencia alcalifaciens_B
GCF_027595165.1	f__Enterobacteriaceae	g__Providencia	s__Providencia alcalifaciens_A	d__Bacteria; p__Pseudomonadota; c__Gammaproteobacteria; o__Enterobacterales; f__Enterobacteriaceae; g__Providencia; s__Providencia alcalifaciens_A
GCF_000173415.1	f__Enterobacteriaceae	g__Providencia	s__Providencia alcalifaciens	d__Bacteria; p__Pseudomonadota; c__Gammaproteobacteria; o__Enterobacterales; f__Enterobacteriaceae; g__Providencia; s__Providencia alcalifaciens
GCF_016239305.1	f__Enterobacteriaceae	g__Proteus	s__Proteus vulgaris_C	d__Bacteria; p__Pseudomonadota; c__Gammaproteobacteria; o__Enterobacterales; f__Enterobacteriaceae; g__Proteus; s__Proteus vulgaris_C
GCF_011045815.1	f__Enterobacteriaceae	g__Proteus	s__Proteus vulgaris_B	d__Bacteria; p__Pseudomonadota; c__Gammaproteobacteria; o__Enterobacterales; f__Enterobacteriaceae; g__Proteus; s__Proteus vulgaris_B
GCA_901472505.1	f__Enterobacteriaceae	g__Proteus	s__Proteus vulgaris	d__Bacteria; p__Pseudomonadota; c__Gammaproteobacteria; o__Enterobacterales; f__Enterobacteriaceae; g__Proteus; s__Proteus vulgaris
GCF_003144325.1	f__Enterobacteriaceae	g__Proteus	s__Proteus terrae	d__Bacteria; p__Pseudomonadota; c__Gammaproteobacteria; o__Enterobacterales; f__Enterobacteriaceae; g__Proteus; s__Proteus terrae
GCF_008808075.1	f__Enterobacteriaceae	g__Proteus	s__Proteus sp023454395	d__Bacteria; p__Pseudomonadota; c__Gammaproteobacteria; o__Enterobacterales; f__Enterobacteriaceae; g__Proteus; s__Proteus sp023454395
GCF_014897315.1	f__Enterobacteriaceae	g__Proteus	s__Proteus sp014897315	d__Bacteria; p__Pseudomonadota; c__Gammaproteobacteria; o__Enterobacterales; f__Enterobacteriaceae; g__Proteus; s__Proteus sp014897315
GCF_011046025.1	f__Enterobacteriaceae	g__Proteus	s__Proteus sp011046025	d__Bacteria; p__Pseudomonadota; c__Gammaproteobacteria; o__Enterobacterales; f__Enterobacteriaceae; g__Proteus; s__Proteus sp011046025
GCF_009914335.1	f__Enterobacteriaceae	g__Proteus	s__Proteus sp003144505	d__Bacteria; p__Pseudomonadota; c__Gammaproteobacteria; o__Enterobacterales; f__Enterobacteriaceae; g__Proteus; s__Proteus sp003144505
GCF_023100685.1	f__Enterobacteriaceae	g__Proteus	s__Proteus sp003144375	d__Bacteria; p__Pseudomonadota; c__Gammaproteobacteria; o__Enterobacterales; f__Enterobacteriaceae; g__Proteus; s__Proteus sp003144375
GCF_001722135.1	f__Enterobacteriaceae	g__Proteus	s__Proteus sp001722135	d__Bacteria; p__Pseudomonadota; c__Gammaproteobacteria; o__Enterobacterales; f__Enterobacteriaceae; g__Proteus; s__Proteus sp001722135
GCF_003144535.1	f__Enterobacteriaceae	g__Proteus	s__Proteus penneri	d__Bacteria; p__Pseudomonadota; c__Gammaproteobacteria; o__Enterobacterales; f__Enterobacteriaceae; g__Proteus; s__Proteus penneri
GCF_001654855.1	f__Enterobacteriaceae	g__Proteus	s__Proteus myxofaciens	d__Bacteria; p__Pseudomonadota; c__Gammaproteobacteria; o__Enterobacterales; f__Enterobacteriaceae; g__Proteus; s__Proteus myxofaciens
GCF_016647575.1	f__Enterobacteriaceae	g__Proteus	s__Proteus mirabilis_B	d__Bacteria; p__Pseudomonadota; c__Gammaproteobacteria; o__Enterobacterales; f__Enterobacteriaceae; g__Proteus; s__Proteus mirabilis_B
GCF_000160755.1	f__Enterobacteriaceae	g__Proteus	s__Proteus mirabilis	d__Bacteria; p__Pseudomonadota; c__Gammaproteobacteria; o__Enterobacterales; f__Enterobacteriaceae; g__Proteus; s__Proteus mirabilis
GCF_001654965.1	f__Enterobacteriaceae	g__Proteus	s__Proteus hauseri	d__Bacteria; p__Pseudomonadota; c__Gammaproteobacteria; o__Enterobacterales; f__Enterobacteriaceae; g__Proteus; s__Proteus hauseri
GCF_003144395.1	f__Enterobacteriaceae	g__Proteus	s__Proteus faecis	d__Bacteria; p__Pseudomonadota; c__Gammaproteobacteria; o__Enterobacterales; f__Enterobacteriaceae; g__Proteus; s__Proteus faecis
GCF_002777965.1	f__Enterobacteriaceae	g__Proteus	s__Proteus columbae	d__Bacteria; p__Pseudomonadota; c__Gammaproteobacteria; o__Enterobacterales; f__Enterobacteriaceae; g__Proteus; s__Proteus columbae
GCF_003144405.1	f__Enterobacteriaceae	g__Proteus	s__Proteus cibi	d__Bacteria; p__Pseudomonadota; c__Gammaproteobacteria; o__Enterobacterales; f__Enterobacteriaceae; g__Proteus; s__Proteus cibi
GCF_011045835.1	f__Enterobacteriaceae	g__Proteus	s__Proteus cibarius	d__Bacteria; p__Pseudomonadota; c__Gammaproteobacteria; o__Enterobacterales; f__Enterobacteriaceae; g__Proteus; s__Proteus cibarius
GCF_002607735.1	f__Enterobacteriaceae	g__Proteus	s__Proteus alimentorum	d__Bacteria; p__Pseudomonadota; c__Gammaproteobacteria; o__Enterobacterales; f__Enterobacteriaceae; g__Proteus; s__Proteus alimentorum
GCF_900112475.1	f__Enterobacteriaceae	g__Pragia	s__Pragia fontium	d__Bacteria; p__Pseudomonadota; c__Gammaproteobacteria; o__Enterobacterales; f__Enterobacteriaceae; g__Pragia; s__Pragia fontium
GCF_913775985.1	f__Enterobacteriaceae	g__Pluralibacter	s__Pluralibacter sp913775985	d__Bacteria; p__Pseudomonadota; c__Gammaproteobacteria; o__Enterobacterales; f__Enterobacteriaceae; g__Pluralibacter; s__Pluralibacter sp913775985
GCF_001598855.1	f__Enterobacteriaceae	g__Pluralibacter	s__Pluralibacter gergoviae	d__Bacteria; p__Pseudomonadota; c__Gammaproteobacteria; o__Enterobacterales; f__Enterobacteriaceae; g__Pluralibacter; s__Pluralibacter gergoviae
GCA_947071955.1	f__Enterobacteriaceae	g__Plesiomonas	s__Plesiomonas sp947071955	d__Bacteria; p__Pseudomonadota; c__Gammaproteobacteria; o__Enterobacterales; f__Enterobacteriaceae; g__Plesiomonas; s__Plesiomonas sp947071955
GCF_900087055.1	f__Enterobacteriaceae	g__Plesiomonas	s__Plesiomonas shigelloides	d__Bacteria; p__Pseudomonadota; c__Gammaproteobacteria; o__Enterobacterales; f__Enterobacteriaceae; g__Plesiomonas; s__Plesiomonas shigelloides
GCA_901456055.1	f__Enterobacteriaceae	g__Phytobacter	s__Phytobacter ursingii	d__Bacteria; p__Pseudomonadota; c__Gammaproteobacteria; o__Enterobacterales; f__Enterobacteriaceae; g__Phytobacter; s__Phytobacter ursingii
GCA_002377245.1	f__Enterobacteriaceae	g__Phytobacter	s__Phytobacter sp002377245	d__Bacteria; p__Pseudomonadota; c__Gammaproteobacteria; o__Enterobacterales; f__Enterobacteriaceae; g__Phytobacter; s__Phytobacter sp002377245
GCA_900112785.1	f__Enterobacteriaceae	g__Phytobacter	s__Phytobacter palmae	d__Bacteria; p__Pseudomonadota; c__Gammaproteobacteria; o__Enterobacterales; f__Enterobacteriaceae; g__Phytobacter; s__Phytobacter palmae
GCF_000321045.1	f__Enterobacteriaceae	g__Phytobacter	s__Phytobacter massiliensis	d__Bacteria; p__Pseudomonadota; c__Gammaproteobacteria; o__Enterobacterales; f__Enterobacteriaceae; g__Phytobacter; s__Phytobacter massiliensis
GCA_004346725.1	f__Enterobacteriaceae	g__Phytobacter	s__Phytobacter diazotrophicus	d__Bacteria; p__Pseudomonadota; c__Gammaproteobacteria; o__Enterobacterales; f__Enterobacteriaceae; g__Phytobacter; s__Phytobacter diazotrophicus
GCF_025384845.1	f__Enterobacteriaceae	g__Photorhabdus	s__Photorhabdus temperata	d__Bacteria; p__Pseudomonadota; c__Gammaproteobacteria; o__Enterobacterales; f__Enterobacteriaceae; g__Photorhabdus; s__Photorhabdus temperata
GCF_011189505.1	f__Enterobacteriaceae	g__Photorhabdus	s__Photorhabdus tasmaniensis	d__Bacteria; p__Pseudomonadota; c__Gammaproteobacteria; o__Enterobacterales; f__Enterobacteriaceae; g__Photorhabdus; s__Photorhabdus tasmaniensis
GCF_018448935.1	f__Enterobacteriaceae	g__Photorhabdus	s__Photorhabdus noenieputensis	d__Bacteria; p__Pseudomonadota; c__Gammaproteobacteria; o__Enterobacterales; f__Enterobacteriaceae; g__Photorhabdus; s__Photorhabdus noenieputensis
GCF_001684335.1	f__Enterobacteriaceae	g__Photorhabdus	s__Photorhabdus namnaonensis	d__Bacteria; p__Pseudomonadota; c__Gammaproteobacteria; o__Enterobacterales; f__Enterobacteriaceae; g__Photorhabdus; s__Photorhabdus namnaonensis
GCF_001083805.1	f__Enterobacteriaceae	g__Photorhabdus	s__Photorhabdus luminescens	d__Bacteria; p__Pseudomonadota; c__Gammaproteobacteria; o__Enterobacterales; f__Enterobacteriaceae; g__Photorhabdus; s__Photorhabdus luminescens
GCF_003343245.1	f__Enterobacteriaceae	g__Photorhabdus	s__Photorhabdus laumondii	d__Bacteria; p__Pseudomonadota; c__Gammaproteobacteria; o__Enterobacterales; f__Enterobacteriaceae; g__Photorhabdus; s__Photorhabdus laumondii
GCF_000517265.1	f__Enterobacteriaceae	g__Photorhabdus	s__Photorhabdus khanii	d__Bacteria; p__Pseudomonadota; c__Gammaproteobacteria; o__Enterobacterales; f__Enterobacteriaceae; g__Photorhabdus; s__Photorhabdus khanii
GCF_025384895.1	f__Enterobacteriaceae	g__Photorhabdus	s__Photorhabdus kayaii	d__Bacteria; p__Pseudomonadota; c__Gammaproteobacteria; o__Enterobacterales; f__Enterobacteriaceae; g__Photorhabdus; s__Photorhabdus kayaii
GCF_018448905.1	f__Enterobacteriaceae	g__Photorhabdus	s__Photorhabdus heterorhabditis	d__Bacteria; p__Pseudomonadota; c__Gammaproteobacteria; o__Enterobacterales; f__Enterobacteriaceae; g__Photorhabdus; s__Photorhabdus heterorhabditis
GCF_011189575.1	f__Enterobacteriaceae	g__Photorhabdus	s__Photorhabdus cinerea	d__Bacteria; p__Pseudomonadota; c__Gammaproteobacteria; o__Enterobacterales; f__Enterobacteriaceae; g__Photorhabdus; s__Photorhabdus cinerea
GCF_018448885.1	f__Enterobacteriaceae	g__Photorhabdus	s__Photorhabdus caribbeanensis	d__Bacteria; p__Pseudomonadota; c__Gammaproteobacteria; o__Enterobacterales; f__Enterobacteriaceae; g__Photorhabdus; s__Photorhabdus caribbeanensis
GCF_000711895.1	f__Enterobacteriaceae	g__Photorhabdus	s__Photorhabdus australis	d__Bacteria; p__Pseudomonadota; c__Gammaproteobacteria; o__Enterobacterales; f__Enterobacteriaceae; g__Photorhabdus; s__Photorhabdus australis
GCF_003634575.1	f__Enterobacteriaceae	g__Photorhabdus	s__Photorhabdus asymbiotica	d__Bacteria; p__Pseudomonadota; c__Gammaproteobacteria; o__Enterobacterales; f__Enterobacteriaceae; g__Photorhabdus; s__Photorhabdus asymbiotica
GCF_020387775.1	f__Enterobacteriaceae	g__Photorhabdus	s__Photorhabdus antumapuensis	d__Bacteria; p__Pseudomonadota; c__Gammaproteobacteria; o__Enterobacterales; f__Enterobacteriaceae; g__Photorhabdus; s__Photorhabdus antumapuensis
GCF_018448925.1	f__Enterobacteriaceae	g__Photorhabdus	s__Photorhabdus akhurstii	d__Bacteria; p__Pseudomonadota; c__Gammaproteobacteria; o__Enterobacterales; f__Enterobacteriaceae; g__Photorhabdus; s__Photorhabdus akhurstii
GCF_000518745.1	f__Enterobacteriaceae	g__Phaseolibacter	s__Phaseolibacter flectens	d__Bacteria; p__Pseudomonadota; c__Gammaproteobacteria; o__Enterobacterales; f__Enterobacteriaceae; g__Phaseolibacter; s__Phaseolibacter flectens
GCF_025946765.1	f__Enterobacteriaceae	g__Pectobacterium_A	s__Pectobacterium_A cacticida	d__Bacteria; p__Pseudomonadota; c__Gammaproteobacteria; o__Enterobacterales; f__Enterobacteriaceae; g__Pectobacterium_A; s__Pectobacterium_A cacticida
GCF_004137795.1	f__Enterobacteriaceae	g__Pectobacterium	s__Pectobacterium zantedeschiae	d__Bacteria; p__Pseudomonadota; c__Gammaproteobacteria; o__Enterobacterales; f__Enterobacteriaceae; g__Pectobacterium; s__Pectobacterium zantedeschiae
GCF_001742185.1	f__Enterobacteriaceae	g__Pectobacterium	s__Pectobacterium wasabiae	d__Bacteria; p__Pseudomonadota; c__Gammaproteobacteria; o__Enterobacterales; f__Enterobacteriaceae; g__Pectobacterium; s__Pectobacterium wasabiae
GCF_020166435.1	f__Enterobacteriaceae	g__Pectobacterium	s__Pectobacterium versatile	d__Bacteria; p__Pseudomonadota; c__Gammaproteobacteria; o__Enterobacterales; f__Enterobacteriaceae; g__Pectobacterium; s__Pectobacterium versatile
GCF_028335745.1	f__Enterobacteriaceae	g__Pectobacterium	s__Pectobacterium sp028335745	d__Bacteria; p__Pseudomonadota; c__Gammaproteobacteria; o__Enterobacterales; f__Enterobacteriaceae; g__Pectobacterium; s__Pectobacterium sp028335745
GCA_021907015.1	f__Enterobacteriaceae	g__Pectobacterium	s__Pectobacterium sp021907015	d__Bacteria; p__Pseudomonadota; c__Gammaproteobacteria; o__Enterobacterales; f__Enterobacteriaceae; g__Pectobacterium; s__Pectobacterium sp021907015
GCF_013449375.1	f__Enterobacteriaceae	g__Pectobacterium	s__Pectobacterium sp013449375	d__Bacteria; p__Pseudomonadota; c__Gammaproteobacteria; o__Enterobacterales; f__Enterobacteriaceae; g__Pectobacterium; s__Pectobacterium sp013449375
GCF_012427845.1	f__Enterobacteriaceae	g__Pectobacterium	s__Pectobacterium punjabense	d__Bacteria; p__Pseudomonadota; c__Gammaproteobacteria; o__Enterobacterales; f__Enterobacteriaceae; g__Pectobacterium; s__Pectobacterium punjabense
GCF_005497185.1	f__Enterobacteriaceae	g__Pectobacterium	s__Pectobacterium polonicum	d__Bacteria; p__Pseudomonadota; c__Gammaproteobacteria; o__Enterobacterales; f__Enterobacteriaceae; g__Pectobacterium; s__Pectobacterium polonicum
GCF_002307355.1	f__Enterobacteriaceae	g__Pectobacterium	s__Pectobacterium polare	d__Bacteria; p__Pseudomonadota; c__Gammaproteobacteria; o__Enterobacterales; f__Enterobacteriaceae; g__Pectobacterium; s__Pectobacterium polare
GCF_002847345.1	f__Enterobacteriaceae	g__Pectobacterium	s__Pectobacterium peruviense	d__Bacteria; p__Pseudomonadota; c__Gammaproteobacteria; o__Enterobacterales; f__Enterobacteriaceae; g__Pectobacterium; s__Pectobacterium peruviense
GCF_001742145.1	f__Enterobacteriaceae	g__Pectobacterium	s__Pectobacterium parmentieri	d__Bacteria; p__Pseudomonadota; c__Gammaproteobacteria; o__Enterobacterales; f__Enterobacteriaceae; g__Pectobacterium; s__Pectobacterium parmentieri
GCF_000754765.1	f__Enterobacteriaceae	g__Pectobacterium	s__Pectobacterium odoriferum	d__Bacteria; p__Pseudomonadota; c__Gammaproteobacteria; o__Enterobacterales; f__Enterobacteriaceae; g__Pectobacterium; s__Pectobacterium odoriferum
GCF_026800125.1	f__Enterobacteriaceae	g__Pectobacterium	s__Pectobacterium jejuense	d__Bacteria; p__Pseudomonadota; c__Gammaproteobacteria; o__Enterobacterales; f__Enterobacteriaceae; g__Pectobacterium; s__Pectobacterium jejuense
GCF_000803215.1	f__Enterobacteriaceae	g__Pectobacterium	s__Pectobacterium fontis	d__Bacteria; p__Pseudomonadota; c__Gammaproteobacteria; o__Enterobacterales; f__Enterobacteriaceae; g__Pectobacterium; s__Pectobacterium fontis
GCF_020181655.1	f__Enterobacteriaceae	g__Pectobacterium	s__Pectobacterium colocasium	d__Bacteria; p__Pseudomonadota; c__Gammaproteobacteria; o__Enterobacterales; f__Enterobacteriaceae; g__Pectobacterium; s__Pectobacterium colocasium
GCA_024343595.1	f__Enterobacteriaceae	g__Pectobacterium	s__Pectobacterium carotovorum_I	d__Bacteria; p__Pseudomonadota; c__Gammaproteobacteria; o__Enterobacterales; f__Enterobacteriaceae; g__Pectobacterium; s__Pectobacterium carotovorum_I
GCF_900129615.1	f__Enterobacteriaceae	g__Pectobacterium	s__Pectobacterium carotovorum	d__Bacteria; p__Pseudomonadota; c__Gammaproteobacteria; o__Enterobacterales; f__Enterobacteriaceae; g__Pectobacterium; s__Pectobacterium carotovorum
GCF_013449685.1	f__Enterobacteriaceae	g__Pectobacterium	s__Pectobacterium brasiliense_A	d__Bacteria; p__Pseudomonadota; c__Gammaproteobacteria; o__Enterobacterales; f__Enterobacteriaceae; g__Pectobacterium; s__Pectobacterium brasiliense_A
GCF_016950255.1	f__Enterobacteriaceae	g__Pectobacterium	s__Pectobacterium brasiliense	d__Bacteria; p__Pseudomonadota; c__Gammaproteobacteria; o__Enterobacterales; f__Enterobacteriaceae; g__Pectobacterium; s__Pectobacterium brasiliense
GCF_000749845.1	f__Enterobacteriaceae	g__Pectobacterium	s__Pectobacterium betavasculorum	d__Bacteria; p__Pseudomonadota; c__Gammaproteobacteria; o__Enterobacterales; f__Enterobacteriaceae; g__Pectobacterium; s__Pectobacterium betavasculorum
GCA_019056595.1	f__Enterobacteriaceae	g__Pectobacterium	s__Pectobacterium atrosepticum	d__Bacteria; p__Pseudomonadota; c__Gammaproteobacteria; o__Enterobacterales; f__Enterobacteriaceae; g__Pectobacterium; s__Pectobacterium atrosepticum
GCF_015689195.1	f__Enterobacteriaceae	g__Pectobacterium	s__Pectobacterium aroidearum	d__Bacteria; p__Pseudomonadota; c__Gammaproteobacteria; o__Enterobacterales; f__Enterobacteriaceae; g__Pectobacterium; s__Pectobacterium aroidearum
GCF_003382565.3	f__Enterobacteriaceae	g__Pectobacterium	s__Pectobacterium aquaticum	d__Bacteria; p__Pseudomonadota; c__Gammaproteobacteria; o__Enterobacterales; f__Enterobacteriaceae; g__Pectobacterium; s__Pectobacterium aquaticum
GCF_000803315.1	f__Enterobacteriaceae	g__Pectobacterium	s__Pectobacterium actinidiae	d__Bacteria; p__Pseudomonadota; c__Gammaproteobacteria; o__Enterobacterales; f__Enterobacteriaceae; g__Pectobacterium; s__Pectobacterium actinidiae
GCA_013285385.1	f__Enterobacteriaceae	g__PD-1	s__PD-1 sp013285385	d__Bacteria; p__Pseudomonadota; c__Gammaproteobacteria; o__Enterobacterales; f__Enterobacteriaceae; g__PD-1; s__PD-1 sp013285385
GCF_000971765.1	f__Enterobacteriaceae	g__Pantoea_A	s__Pantoea_A carbekii	d__Bacteria; p__Pseudomonadota; c__Gammaproteobacteria; o__Enterobacterales; f__Enterobacteriaceae; g__Pantoea_A; s__Pantoea_A carbekii
GCF_002095485.1	f__Enterobacteriaceae	g__Pantoea	s__Pantoea wallisii	d__Bacteria; p__Pseudomonadota; c__Gammaproteobacteria; o__Enterobacterales; f__Enterobacteriaceae; g__Pantoea; s__Pantoea wallisii
GCF_900115075.1	f__Enterobacteriaceae	g__Pantoea	s__Pantoea varia	d__Bacteria; p__Pseudomonadota; c__Gammaproteobacteria; o__Enterobacterales; f__Enterobacteriaceae; g__Pantoea; s__Pantoea varia
GCF_001506165.1	f__Enterobacteriaceae	g__Pantoea	s__Pantoea vagans_C	d__Bacteria; p__Pseudomonadota; c__Gammaproteobacteria; o__Enterobacterales; f__Enterobacteriaceae; g__Pantoea; s__Pantoea vagans_C
GCF_004792415.1	f__Enterobacteriaceae	g__Pantoea	s__Pantoea vagans	d__Bacteria; p__Pseudomonadota; c__Gammaproteobacteria; o__Enterobacterales; f__Enterobacteriaceae; g__Pantoea; s__Pantoea vagans
GCF_024707505.1	f__Enterobacteriaceae	g__Pantoea	s__Pantoea symbiotica	d__Bacteria; p__Pseudomonadota; c__Gammaproteobacteria; o__Enterobacterales; f__Enterobacteriaceae; g__Pantoea; s__Pantoea symbiotica
GCF_008801695.1	f__Enterobacteriaceae	g__Pantoea	s__Pantoea stewartii	d__Bacteria; p__Pseudomonadota; c__Gammaproteobacteria; o__Enterobacterales; f__Enterobacteriaceae; g__Pantoea; s__Pantoea stewartii
GCA_913778495.1	f__Enterobacteriaceae	g__Pantoea	s__Pantoea sp913778495	d__Bacteria; p__Pseudomonadota; c__Gammaproteobacteria; o__Enterobacterales; f__Enterobacteriaceae; g__Pantoea; s__Pantoea sp913778495
GCA_913775175.1	f__Enterobacteriaceae	g__Pantoea	s__Pantoea sp913775175	d__Bacteria; p__Pseudomonadota; c__Gammaproteobacteria; o__Enterobacterales; f__Enterobacteriaceae; g__Pantoea; s__Pantoea sp913775175
GCF_030062155.1	f__Enterobacteriaceae	g__Pantoea	s__Pantoea sp030062155	d__Bacteria; p__Pseudomonadota; c__Gammaproteobacteria; o__Enterobacterales; f__Enterobacteriaceae; g__Pantoea; s__Pantoea sp030062155
GCF_029844725.1	f__Enterobacteriaceae	g__Pantoea	s__Pantoea sp029844725	d__Bacteria; p__Pseudomonadota; c__Gammaproteobacteria; o__Enterobacterales; f__Enterobacteriaceae; g__Pantoea; s__Pantoea sp029844725
GCF_028283705.1	f__Enterobacteriaceae	g__Pantoea	s__Pantoea sp028283705	d__Bacteria; p__Pseudomonadota; c__Gammaproteobacteria; o__Enterobacterales; f__Enterobacteriaceae; g__Pantoea; s__Pantoea sp028283705
GCF_021272205.1	f__Enterobacteriaceae	g__Pantoea	s__Pantoea sp021272205	d__Bacteria; p__Pseudomonadota; c__Gammaproteobacteria; o__Enterobacterales; f__Enterobacteriaceae; g__Pantoea; s__Pantoea sp021272205
GCF_020179835.1	f__Enterobacteriaceae	g__Pantoea	s__Pantoea sp020179835	d__Bacteria; p__Pseudomonadota; c__Gammaproteobacteria; o__Enterobacterales; f__Enterobacteriaceae; g__Pantoea; s__Pantoea sp020179835
GCF_016625195.1	f__Enterobacteriaceae	g__Pantoea	s__Pantoea sp016625195	d__Bacteria; p__Pseudomonadota; c__Gammaproteobacteria; o__Enterobacterales; f__Enterobacteriaceae; g__Pantoea; s__Pantoea sp016625195
GCF_013385945.1	f__Enterobacteriaceae	g__Pantoea	s__Pantoea sp013385945	d__Bacteria; p__Pseudomonadota; c__Gammaproteobacteria; o__Enterobacterales; f__Enterobacteriaceae; g__Pantoea; s__Pantoea sp013385945
GCA_009830035.1	f__Enterobacteriaceae	g__Pantoea	s__Pantoea sp009830035	d__Bacteria; p__Pseudomonadota; c__Gammaproteobacteria; o__Enterobacterales; f__Enterobacteriaceae; g__Pantoea; s__Pantoea sp009830035
GCF_019880205.1	f__Enterobacteriaceae	g__Pantoea	s__Pantoea sp003512445	d__Bacteria; p__Pseudomonadota; c__Gammaproteobacteria; o__Enterobacterales; f__Enterobacteriaceae; g__Pantoea; s__Pantoea sp003512445
GCF_003236715.1	f__Enterobacteriaceae	g__Pantoea	s__Pantoea sp003236715	d__Bacteria; p__Pseudomonadota; c__Gammaproteobacteria; o__Enterobacterales; f__Enterobacteriaceae; g__Pantoea; s__Pantoea sp003236715
GCA_001485295.1	f__Enterobacteriaceae	g__Pantoea	s__Pantoea sp001485295	d__Bacteria; p__Pseudomonadota; c__Gammaproteobacteria; o__Enterobacterales; f__Enterobacteriaceae; g__Pantoea; s__Pantoea sp001485295
GCF_001187905.1	f__Enterobacteriaceae	g__Pantoea	s__Pantoea sp001187905	d__Bacteria; p__Pseudomonadota; c__Gammaproteobacteria; o__Enterobacterales; f__Enterobacteriaceae; g__Pantoea; s__Pantoea sp001187905
GCF_000175935.2	f__Enterobacteriaceae	g__Pantoea	s__Pantoea sp000175935	d__Bacteria; p__Pseudomonadota; c__Gammaproteobacteria; o__Enterobacterales; f__Enterobacteriaceae; g__Pantoea; s__Pantoea sp000175935
GCF_007833795.1	f__Enterobacteriaceae	g__Pantoea	s__Pantoea soli	d__Bacteria; p__Pseudomonadota; c__Gammaproteobacteria; o__Enterobacterales; f__Enterobacteriaceae; g__Pantoea; s__Pantoea soli
GCF_002095575.1	f__Enterobacteriaceae	g__Pantoea	s__Pantoea septica	d__Bacteria; p__Pseudomonadota; c__Gammaproteobacteria; o__Enterobacterales; f__Enterobacteriaceae; g__Pantoea; s__Pantoea septica
GCF_000759475.1	f__Enterobacteriaceae	g__Pantoea	s__Pantoea rwandensis_B	d__Bacteria; p__Pseudomonadota; c__Gammaproteobacteria; o__Enterobacterales; f__Enterobacteriaceae; g__Pantoea; s__Pantoea rwandensis_B
GCF_002095475.1	f__Enterobacteriaceae	g__Pantoea	s__Pantoea rwandensis	d__Bacteria; p__Pseudomonadota; c__Gammaproteobacteria; o__Enterobacterales; f__Enterobacteriaceae; g__Pantoea; s__Pantoea rwandensis
GCF_002095465.1	f__Enterobacteriaceae	g__Pantoea	s__Pantoea rodasii	d__Bacteria; p__Pseudomonadota; c__Gammaproteobacteria; o__Enterobacterales; f__Enterobacteriaceae; g__Pantoea; s__Pantoea rodasii
GCF_013415305.1	f__Enterobacteriaceae	g__Pantoea	s__Pantoea rara	d__Bacteria; p__Pseudomonadota; c__Gammaproteobacteria; o__Enterobacterales; f__Enterobacteriaceae; g__Pantoea; s__Pantoea rara
GCF_003612015.1	f__Enterobacteriaceae	g__Pantoea	s__Pantoea piersonii	d__Bacteria; p__Pseudomonadota; c__Gammaproteobacteria; o__Enterobacterales; f__Enterobacteriaceae; g__Pantoea; s__Pantoea piersonii
GCF_009728735.1	f__Enterobacteriaceae	g__Pantoea	s__Pantoea phytobeneficialis	d__Bacteria; p__Pseudomonadota; c__Gammaproteobacteria; o__Enterobacterales; f__Enterobacteriaceae; g__Pantoea; s__Pantoea phytobeneficialis
GCF_013753875.1	f__Enterobacteriaceae	g__Pantoea	s__Pantoea persica	d__Bacteria; p__Pseudomonadota; c__Gammaproteobacteria; o__Enterobacterales; f__Enterobacteriaceae; g__Pantoea; s__Pantoea persica
GCF_000295955.2	f__Enterobacteriaceae	g__Pantoea	s__Pantoea multigeneris	d__Bacteria; p__Pseudomonadota; c__Gammaproteobacteria; o__Enterobacterales; f__Enterobacteriaceae; g__Pantoea; s__Pantoea multigeneris
GCF_014946725.1	f__Enterobacteriaceae	g__Pantoea	s__Pantoea mediterraneensis	d__Bacteria; p__Pseudomonadota; c__Gammaproteobacteria; o__Enterobacterales; f__Enterobacteriaceae; g__Pantoea; s__Pantoea mediterraneensis
GCA_900068845.1	f__Enterobacteriaceae	g__Pantoea	s__Pantoea ludwigii_A	d__Bacteria; p__Pseudomonadota; c__Gammaproteobacteria; o__Enterobacterales; f__Enterobacteriaceae; g__Pantoea; s__Pantoea ludwigii_A
GCF_028048155.1	f__Enterobacteriaceae	g__Pantoea	s__Pantoea leporis	d__Bacteria; p__Pseudomonadota; c__Gammaproteobacteria; o__Enterobacterales; f__Enterobacteriaceae; g__Pantoea; s__Pantoea leporis
GCF_002077695.1	f__Enterobacteriaceae	g__Pantoea	s__Pantoea latae	d__Bacteria; p__Pseudomonadota; c__Gammaproteobacteria; o__Enterobacterales; f__Enterobacteriaceae; g__Pantoea; s__Pantoea latae
GCF_027157825.1	f__Enterobacteriaceae	g__Pantoea	s__Pantoea haifensis	d__Bacteria; p__Pseudomonadota; c__Gammaproteobacteria; o__Enterobacterales; f__Enterobacteriaceae; g__Pantoea; s__Pantoea haifensis
GCF_008632075.1	f__Enterobacteriaceae	g__Pantoea	s__Pantoea gossypiicola	d__Bacteria; p__Pseudomonadota; c__Gammaproteobacteria; o__Enterobacterales; f__Enterobacteriaceae; g__Pantoea; s__Pantoea gossypiicola
GCF_011752625.1	f__Enterobacteriaceae	g__Pantoea	s__Pantoea formicae	d__Bacteria; p__Pseudomonadota; c__Gammaproteobacteria; o__Enterobacterales; f__Enterobacteriaceae; g__Pantoea; s__Pantoea formicae
GCA_900215435.1	f__Enterobacteriaceae	g__Pantoea	s__Pantoea floridensis	d__Bacteria; p__Pseudomonadota; c__Gammaproteobacteria; o__Enterobacterales; f__Enterobacteriaceae; g__Pantoea; s__Pantoea floridensis
GCF_002095385.1	f__Enterobacteriaceae	g__Pantoea	s__Pantoea eucrina	d__Bacteria; p__Pseudomonadota; c__Gammaproteobacteria; o__Enterobacterales; f__Enterobacteriaceae; g__Pantoea; s__Pantoea eucrina
GCF_009646115.1	f__Enterobacteriaceae	g__Pantoea	s__Pantoea eucalypti	d__Bacteria; p__Pseudomonadota; c__Gammaproteobacteria; o__Enterobacterales; f__Enterobacteriaceae; g__Pantoea; s__Pantoea eucalypti
GCF_014155765.1	f__Enterobacteriaceae	g__Pantoea	s__Pantoea dispersa	d__Bacteria; p__Pseudomonadota; c__Gammaproteobacteria; o__Enterobacterales; f__Enterobacteriaceae; g__Pantoea; s__Pantoea dispersa
GCF_003813865.1	f__Enterobacteriaceae	g__Pantoea	s__Pantoea deserta	d__Bacteria; p__Pseudomonadota; c__Gammaproteobacteria; o__Enterobacterales; f__Enterobacteriaceae; g__Pantoea; s__Pantoea deserta
GCF_022647325.1	f__Enterobacteriaceae	g__Pantoea	s__Pantoea deleyi	d__Bacteria; p__Pseudomonadota; c__Gammaproteobacteria; o__Enterobacterales; f__Enterobacteriaceae; g__Pantoea; s__Pantoea deleyi
GCF_011395035.1	f__Enterobacteriaceae	g__Pantoea	s__Pantoea cypripedii_A	d__Bacteria; p__Pseudomonadota; c__Gammaproteobacteria; o__Enterobacterales; f__Enterobacteriaceae; g__Pantoea; s__Pantoea cypripedii_A
GCF_002095535.1	f__Enterobacteriaceae	g__Pantoea	s__Pantoea cypripedii	d__Bacteria; p__Pseudomonadota; c__Gammaproteobacteria; o__Enterobacterales; f__Enterobacteriaceae; g__Pantoea; s__Pantoea cypripedii
GCF_002095315.1	f__Enterobacteriaceae	g__Pantoea	s__Pantoea conspicua	d__Bacteria; p__Pseudomonadota; c__Gammaproteobacteria; o__Enterobacterales; f__Enterobacteriaceae; g__Pantoea; s__Pantoea conspicua
GCF_000773965.1	f__Enterobacteriaceae	g__Pantoea	s__Pantoea communis	d__Bacteria; p__Pseudomonadota; c__Gammaproteobacteria; o__Enterobacterales; f__Enterobacteriaceae; g__Pantoea; s__Pantoea communis
GCA_002095305.1	f__Enterobacteriaceae	g__Pantoea	s__Pantoea brenneri	d__Bacteria; p__Pseudomonadota; c__Gammaproteobacteria; o__Enterobacterales; f__Enterobacteriaceae; g__Pantoea; s__Pantoea brenneri
GCF_001691555.1	f__Enterobacteriaceae	g__Pantoea	s__Pantoea borealis	d__Bacteria; p__Pseudomonadota; c__Gammaproteobacteria; o__Enterobacterales; f__Enterobacteriaceae; g__Pantoea; s__Pantoea borealis
GCF_018842675.1	f__Enterobacteriaceae	g__Pantoea	s__Pantoea bituminis	d__Bacteria; p__Pseudomonadota; c__Gammaproteobacteria; o__Enterobacterales; f__Enterobacteriaceae; g__Pantoea; s__Pantoea bituminis
GCF_021397715.1	f__Enterobacteriaceae	g__Pantoea	s__Pantoea astica	d__Bacteria; p__Pseudomonadota; c__Gammaproteobacteria; o__Enterobacterales; f__Enterobacteriaceae; g__Pantoea; s__Pantoea astica
GCF_006494375.1	f__Enterobacteriaceae	g__Pantoea	s__Pantoea anthophila	d__Bacteria; p__Pseudomonadota; c__Gammaproteobacteria; o__Enterobacterales; f__Enterobacteriaceae; g__Pantoea; s__Pantoea anthophila
GCF_000710035.2	f__Enterobacteriaceae	g__Pantoea	s__Pantoea ananatis	d__Bacteria; p__Pseudomonadota; c__Gammaproteobacteria; o__Enterobacterales; f__Enterobacteriaceae; g__Pantoea; s__Pantoea ananatis
GCF_020149765.1	f__Enterobacteriaceae	g__Pantoea	s__Pantoea alvi	d__Bacteria; p__Pseudomonadota; c__Gammaproteobacteria; o__Enterobacterales; f__Enterobacteriaceae; g__Pantoea; s__Pantoea alvi
GCF_002307475.1	f__Enterobacteriaceae	g__Pantoea	s__Pantoea allii	d__Bacteria; p__Pseudomonadota; c__Gammaproteobacteria; o__Enterobacterales; f__Enterobacteriaceae; g__Pantoea; s__Pantoea allii
GCF_001598475.1	f__Enterobacteriaceae	g__Pantoea	s__Pantoea agglomerans	d__Bacteria; p__Pseudomonadota; c__Gammaproteobacteria; o__Enterobacterales; f__Enterobacteriaceae; g__Pantoea; s__Pantoea agglomerans
GCF_003634275.1	f__Enterobacteriaceae	g__Orbus	s__Orbus hercynius	d__Bacteria; p__Pseudomonadota; c__Gammaproteobacteria; o__Enterobacterales; f__Enterobacteriaceae; g__Orbus; s__Orbus hercynius
GCF_004296535.1	f__Enterobacteriaceae_A	g__Nardonella	s__Nardonella sp004296535	d__Bacteria; p__Pseudomonadota; c__Gammaproteobacteria; o__Enterobacterales; f__Enterobacteriaceae_A; g__Nardonella; s__Nardonella sp004296535
GCF_004296515.1	f__Enterobacteriaceae_A	g__Nardonella	s__Nardonella sp004296515	d__Bacteria; p__Pseudomonadota; c__Gammaproteobacteria; o__Enterobacterales; f__Enterobacteriaceae_A; g__Nardonella; s__Nardonella sp004296515
GCF_004296475.1	f__Enterobacteriaceae_A	g__Nardonella	s__Nardonella sp004296475	d__Bacteria; p__Pseudomonadota; c__Gammaproteobacteria; o__Enterobacterales; f__Enterobacteriaceae_A; g__Nardonella; s__Nardonella sp004296475
GCF_017656055.1	f__Enterobacteriaceae_A	g__Nardonella	s__Nardonella dryophthoridicola	d__Bacteria; p__Pseudomonadota; c__Gammaproteobacteria; o__Enterobacterales; f__Enterobacteriaceae_A; g__Nardonella; s__Nardonella dryophthoridicola
GCF_000400505.1	f__Enterobacteriaceae	g__Musicola	s__Musicola paradisiaca	d__Bacteria; p__Pseudomonadota; c__Gammaproteobacteria; o__Enterobacterales; f__Enterobacteriaceae; g__Musicola; s__Musicola paradisiaca
GCF_001676055.1	f__Enterobacteriaceae	g__Morganella	s__Morganella psychrotolerans_B	d__Bacteria; p__Pseudomonadota; c__Gammaproteobacteria; o__Enterobacterales; f__Enterobacteriaceae; g__Morganella; s__Morganella psychrotolerans_B
GCF_001676155.1	f__Enterobacteriaceae	g__Morganella	s__Morganella psychrotolerans	d__Bacteria; p__Pseudomonadota; c__Gammaproteobacteria; o__Enterobacterales; f__Enterobacteriaceae; g__Morganella; s__Morganella psychrotolerans
GCA_015356505.1	f__Enterobacteriaceae	g__Morganella	s__Morganella morganii_E	d__Bacteria; p__Pseudomonadota; c__Gammaproteobacteria; o__Enterobacterales; f__Enterobacteriaceae; g__Morganella; s__Morganella morganii_E
GCA_019402645.1	f__Enterobacteriaceae	g__Morganella	s__Morganella morganii_D	d__Bacteria; p__Pseudomonadota; c__Gammaproteobacteria; o__Enterobacterales; f__Enterobacteriaceae; g__Morganella; s__Morganella morganii_D
GCF_003996855.1	f__Enterobacteriaceae	g__Morganella	s__Morganella morganii_C	d__Bacteria; p__Pseudomonadota; c__Gammaproteobacteria; o__Enterobacterales; f__Enterobacteriaceae; g__Morganella; s__Morganella morganii_C
GCF_000633515.1	f__Enterobacteriaceae	g__Morganella	s__Morganella morganii_B	d__Bacteria; p__Pseudomonadota; c__Gammaproteobacteria; o__Enterobacterales; f__Enterobacteriaceae; g__Morganella; s__Morganella morganii_B
GCF_019242955.1	f__Enterobacteriaceae	g__Morganella	s__Morganella morganii_A	d__Bacteria; p__Pseudomonadota; c__Gammaproteobacteria; o__Enterobacterales; f__Enterobacteriaceae; g__Morganella; s__Morganella morganii_A
GCF_019243775.1	f__Enterobacteriaceae	g__Morganella	s__Morganella morganii	d__Bacteria; p__Pseudomonadota; c__Gammaproteobacteria; o__Enterobacterales; f__Enterobacteriaceae; g__Morganella; s__Morganella morganii
GCF_000219175.1	f__Enterobacteriaceae	g__Moranella	s__Moranella endobia	d__Bacteria; p__Pseudomonadota; c__Gammaproteobacteria; o__Enterobacterales; f__Enterobacteriaceae; g__Moranella; s__Moranella endobia
GCF_001294465.1	f__Enterobacteriaceae	g__Moellerella	s__Moellerella wisconsensis	d__Bacteria; p__Pseudomonadota; c__Gammaproteobacteria; o__Enterobacterales; f__Enterobacteriaceae; g__Moellerella; s__Moellerella wisconsensis
GCF_002895925.1	f__Enterobacteriaceae	g__Mixta	s__Mixta theicola	d__Bacteria; p__Pseudomonadota; c__Gammaproteobacteria; o__Enterobacterales; f__Enterobacteriaceae; g__Mixta; s__Mixta theicola
GCF_006517625.1	f__Enterobacteriaceae	g__Mixta	s__Mixta tenebrionis	d__Bacteria; p__Pseudomonadota; c__Gammaproteobacteria; o__Enterobacterales; f__Enterobacteriaceae; g__Mixta; s__Mixta tenebrionis
GCF_940807255.1	f__Enterobacteriaceae	g__Mixta	s__Mixta sp940807255	d__Bacteria; p__Pseudomonadota; c__Gammaproteobacteria; o__Enterobacterales; f__Enterobacteriaceae; g__Mixta; s__Mixta sp940807255
GCF_009914055.1	f__Enterobacteriaceae	g__Mixta	s__Mixta intestinalis	d__Bacteria; p__Pseudomonadota; c__Gammaproteobacteria; o__Enterobacterales; f__Enterobacteriaceae; g__Mixta; s__Mixta intestinalis
GCF_023517775.1	f__Enterobacteriaceae	g__Mixta	s__Mixta hanseatica	d__Bacteria; p__Pseudomonadota; c__Gammaproteobacteria; o__Enterobacterales; f__Enterobacteriaceae; g__Mixta; s__Mixta hanseatica
GCF_002953195.1	f__Enterobacteriaceae	g__Mixta	s__Mixta gaviniae	d__Bacteria; p__Pseudomonadota; c__Gammaproteobacteria; o__Enterobacterales; f__Enterobacteriaceae; g__Mixta; s__Mixta gaviniae
GCF_002953215.1	f__Enterobacteriaceae	g__Mixta	s__Mixta calida	d__Bacteria; p__Pseudomonadota; c__Gammaproteobacteria; o__Enterobacterales; f__Enterobacteriaceae; g__Mixta; s__Mixta calida
GCF_002101395.1	f__Enterobacteriaceae	g__Mixta	s__Mixta alhagi	d__Bacteria; p__Pseudomonadota; c__Gammaproteobacteria; o__Enterobacterales; f__Enterobacteriaceae; g__Mixta; s__Mixta alhagi
GCF_900090215.1	f__Enterobacteriaceae	g__Mikella	s__Mikella sp900090215	d__Bacteria; p__Pseudomonadota; c__Gammaproteobacteria; o__Enterobacterales; f__Enterobacteriaceae; g__Mikella; s__Mikella sp900090215
GCF_900048045.1	f__Enterobacteriaceae	g__Mikella	s__Mikella endobia	d__Bacteria; p__Pseudomonadota; c__Gammaproteobacteria; o__Enterobacterales; f__Enterobacteriaceae; g__Mikella; s__Mikella endobia
GCF_020523985.1	f__Enterobacteriaceae	g__Mangrovibacter	s__Mangrovibacter yixingensis	d__Bacteria; p__Pseudomonadota; c__Gammaproteobacteria; o__Enterobacterales; f__Enterobacteriaceae; g__Mangrovibacter; s__Mangrovibacter yixingensis
GCF_003182475.1	f__Enterobacteriaceae	g__Mangrovibacter	s__Mangrovibacter plantisponsor	d__Bacteria; p__Pseudomonadota; c__Gammaproteobacteria; o__Enterobacterales; f__Enterobacteriaceae; g__Mangrovibacter; s__Mangrovibacter plantisponsor
GCF_001655675.1	f__Enterobacteriaceae	g__Mangrovibacter	s__Mangrovibacter phragmitis	d__Bacteria; p__Pseudomonadota; c__Gammaproteobacteria; o__Enterobacterales; f__Enterobacteriaceae; g__Mangrovibacter; s__Mangrovibacter phragmitis
GCF_000688695.1	f__Enterobacteriaceae	g__Lonsdalea	s__Lonsdalea quercina_D	d__Bacteria; p__Pseudomonadota; c__Gammaproteobacteria; o__Enterobacterales; f__Enterobacteriaceae; g__Lonsdalea; s__Lonsdalea quercina_D
GCF_000688655.1	f__Enterobacteriaceae	g__Lonsdalea	s__Lonsdalea quercina	d__Bacteria; p__Pseudomonadota; c__Gammaproteobacteria; o__Enterobacterales; f__Enterobacteriaceae; g__Lonsdalea; s__Lonsdalea quercina
GCF_015999465.1	f__Enterobacteriaceae	g__Lonsdalea	s__Lonsdalea populi	d__Bacteria; p__Pseudomonadota; c__Gammaproteobacteria; o__Enterobacterales; f__Enterobacteriaceae; g__Lonsdalea; s__Lonsdalea populi
GCF_002111585.1	f__Enterobacteriaceae	g__Lonsdalea	s__Lonsdalea iberica	d__Bacteria; p__Pseudomonadota; c__Gammaproteobacteria; o__Enterobacterales; f__Enterobacteriaceae; g__Lonsdalea; s__Lonsdalea iberica
GCF_946477055.1	f__Enterobacteriaceae	g__Lonsdalea	s__Lonsdalea britannica_A	d__Bacteria; p__Pseudomonadota; c__Gammaproteobacteria; o__Enterobacterales; f__Enterobacteriaceae; g__Lonsdalea; s__Lonsdalea britannica_A
GCF_002111595.1	f__Enterobacteriaceae	g__Lonsdalea	s__Lonsdalea britannica	d__Bacteria; p__Pseudomonadota; c__Gammaproteobacteria; o__Enterobacterales; f__Enterobacteriaceae; g__Lonsdalea; s__Lonsdalea britannica
GCF_004295645.1	f__Enterobacteriaceae	g__Limnobaculum	s__Limnobaculum zhutongyuii	d__Bacteria; p__Pseudomonadota; c__Gammaproteobacteria; o__Enterobacterales; f__Enterobacteriaceae; g__Limnobaculum; s__Limnobaculum zhutongyuii
GCF_013394855.1	f__Enterobacteriaceae	g__Limnobaculum	s__Limnobaculum xujianqingii	d__Bacteria; p__Pseudomonadota; c__Gammaproteobacteria; o__Enterobacterales; f__Enterobacteriaceae; g__Limnobaculum; s__Limnobaculum xujianqingii
GCF_003096015.2	f__Enterobacteriaceae	g__Limnobaculum	s__Limnobaculum parvum	d__Bacteria; p__Pseudomonadota; c__Gammaproteobacteria; o__Enterobacterales; f__Enterobacteriaceae; g__Limnobaculum; s__Limnobaculum parvum
GCF_021010575.1	f__Enterobacteriaceae	g__Limnobaculum	s__Limnobaculum eriocheiris	d__Bacteria; p__Pseudomonadota; c__Gammaproteobacteria; o__Enterobacterales; f__Enterobacteriaceae; g__Limnobaculum; s__Limnobaculum eriocheiris
GCF_016649425.1	f__Enterobacteriaceae	g__Limnobaculum	s__Limnobaculum allomyrinae	d__Bacteria; p__Pseudomonadota; c__Gammaproteobacteria; o__Enterobacterales; f__Enterobacteriaceae; g__Limnobaculum; s__Limnobaculum allomyrinae
GCA_025728475.1	f__Enterobacteriaceae_A	g__Lightella	s__Lightella neohaematopini_G	d__Bacteria; p__Pseudomonadota; c__Gammaproteobacteria; o__Enterobacterales; f__Enterobacteriaceae_A; g__Lightella; s__Lightella neohaematopini_G
GCA_025728345.1	f__Enterobacteriaceae_A	g__Lightella	s__Lightella neohaematopini_F	d__Bacteria; p__Pseudomonadota; c__Gammaproteobacteria; o__Enterobacterales; f__Enterobacteriaceae_A; g__Lightella; s__Lightella neohaematopini_F
GCA_025728395.1	f__Enterobacteriaceae_A	g__Lightella	s__Lightella neohaematopini_E	d__Bacteria; p__Pseudomonadota; c__Gammaproteobacteria; o__Enterobacterales; f__Enterobacteriaceae_A; g__Lightella; s__Lightella neohaematopini_E
GCA_025728535.1	f__Enterobacteriaceae_A	g__Lightella	s__Lightella neohaematopini_D	d__Bacteria; p__Pseudomonadota; c__Gammaproteobacteria; o__Enterobacterales; f__Enterobacteriaceae_A; g__Lightella; s__Lightella neohaematopini_D
GCA_025728375.1	f__Enterobacteriaceae_A	g__Lightella	s__Lightella neohaematopini_C	d__Bacteria; p__Pseudomonadota; c__Gammaproteobacteria; o__Enterobacterales; f__Enterobacteriaceae_A; g__Lightella; s__Lightella neohaematopini_C
GCA_025728545.1	f__Enterobacteriaceae_A	g__Lightella	s__Lightella neohaematopini_B	d__Bacteria; p__Pseudomonadota; c__Gammaproteobacteria; o__Enterobacterales; f__Enterobacteriaceae_A; g__Lightella; s__Lightella neohaematopini_B
GCA_025728315.1	f__Enterobacteriaceae_A	g__Lightella	s__Lightella neohaematopini_A	d__Bacteria; p__Pseudomonadota; c__Gammaproteobacteria; o__Enterobacterales; f__Enterobacteriaceae_A; g__Lightella; s__Lightella neohaematopini_A
GCF_900478135.1	f__Enterobacteriaceae	g__Leminorella	s__Leminorella richardii	d__Bacteria; p__Pseudomonadota; c__Gammaproteobacteria; o__Enterobacterales; f__Enterobacteriaceae; g__Leminorella; s__Leminorella richardii
GCF_000439085.1	f__Enterobacteriaceae	g__Leminorella	s__Leminorella grimontii	d__Bacteria; p__Pseudomonadota; c__Gammaproteobacteria; o__Enterobacterales; f__Enterobacteriaceae; g__Leminorella; s__Leminorella grimontii
GCF_030238365.1	f__Enterobacteriaceae	g__Lelliottia	s__Lelliottia sp030238365	d__Bacteria; p__Pseudomonadota; c__Gammaproteobacteria; o__Enterobacterales; f__Enterobacteriaceae; g__Lelliottia; s__Lelliottia sp030238365
GCA_022649305.1	f__Enterobacteriaceae	g__Lelliottia	s__Lelliottia sp022649305	d__Bacteria; p__Pseudomonadota; c__Gammaproteobacteria; o__Enterobacterales; f__Enterobacteriaceae; g__Lelliottia; s__Lelliottia sp022649305
GCF_020532665.2	f__Enterobacteriaceae	g__Lelliottia	s__Lelliottia sp020532665	d__Bacteria; p__Pseudomonadota; c__Gammaproteobacteria; o__Enterobacterales; f__Enterobacteriaceae; g__Lelliottia; s__Lelliottia sp020532665
GCA_009668015.1	f__Enterobacteriaceae	g__Lelliottia	s__Lelliottia sp009668015	d__Bacteria; p__Pseudomonadota; c__Gammaproteobacteria; o__Enterobacterales; f__Enterobacteriaceae; g__Lelliottia; s__Lelliottia sp009668015
GCF_000016325.1	f__Enterobacteriaceae	g__Lelliottia	s__Lelliottia sp000016325	d__Bacteria; p__Pseudomonadota; c__Gammaproteobacteria; o__Enterobacterales; f__Enterobacteriaceae; g__Lelliottia; s__Lelliottia sp000016325
GCF_004115925.1	f__Enterobacteriaceae	g__Lelliottia	s__Lelliottia nimipressuralis	d__Bacteria; p__Pseudomonadota; c__Gammaproteobacteria; o__Enterobacterales; f__Enterobacteriaceae; g__Lelliottia; s__Lelliottia nimipressuralis
GCA_002271215.1	f__Enterobacteriaceae	g__Lelliottia	s__Lelliottia jeotgali	d__Bacteria; p__Pseudomonadota; c__Gammaproteobacteria; o__Enterobacterales; f__Enterobacteriaceae; g__Lelliottia; s__Lelliottia jeotgali
GCF_022171985.1	f__Enterobacteriaceae	g__Lelliottia	s__Lelliottia chinensis	d__Bacteria; p__Pseudomonadota; c__Gammaproteobacteria; o__Enterobacterales; f__Enterobacteriaceae; g__Lelliottia; s__Lelliottia chinensis
GCA_900635465.1	f__Enterobacteriaceae	g__Lelliottia	s__Lelliottia amnigena	d__Bacteria; p__Pseudomonadota; c__Gammaproteobacteria; o__Enterobacterales; f__Enterobacteriaceae; g__Lelliottia; s__Lelliottia amnigena
GCF_017348915.1	f__Enterobacteriaceae	g__Leclercia_A	s__Leclercia_A pneumoniae	d__Bacteria; p__Pseudomonadota; c__Gammaproteobacteria; o__Enterobacterales; f__Enterobacteriaceae; g__Leclercia_A; s__Leclercia_A pneumoniae
GCF_025566055.1	f__Enterobacteriaceae	g__Leclercia	s__Leclercia tamurae	d__Bacteria; p__Pseudomonadota; c__Gammaproteobacteria; o__Enterobacterales; f__Enterobacteriaceae; g__Leclercia; s__Leclercia tamurae
GCA_002902985.1	f__Enterobacteriaceae	g__Leclercia	s__Leclercia sp002902985	d__Bacteria; p__Pseudomonadota; c__Gammaproteobacteria; o__Enterobacterales; f__Enterobacteriaceae; g__Leclercia; s__Leclercia sp002902985
GCF_023639785.1	f__Enterobacteriaceae	g__Leclercia	s__Leclercia adecarboxylata_D	d__Bacteria; p__Pseudomonadota; c__Gammaproteobacteria; o__Enterobacterales; f__Enterobacteriaceae; g__Leclercia; s__Leclercia adecarboxylata_D
GCF_006874705.1	f__Enterobacteriaceae	g__Leclercia	s__Leclercia adecarboxylata_C	d__Bacteria; p__Pseudomonadota; c__Gammaproteobacteria; o__Enterobacterales; f__Enterobacteriaceae; g__Leclercia; s__Leclercia adecarboxylata_C
GCA_002360945.1	f__Enterobacteriaceae	g__Leclercia	s__Leclercia adecarboxylata_B	d__Bacteria; p__Pseudomonadota; c__Gammaproteobacteria; o__Enterobacterales; f__Enterobacteriaceae; g__Leclercia; s__Leclercia adecarboxylata_B
GCA_006171285.1	f__Enterobacteriaceae	g__Leclercia	s__Leclercia adecarboxylata_A	d__Bacteria; p__Pseudomonadota; c__Gammaproteobacteria; o__Enterobacterales; f__Enterobacteriaceae; g__Leclercia; s__Leclercia adecarboxylata_A
GCA_901472455.1	f__Enterobacteriaceae	g__Leclercia	s__Leclercia adecarboxylata	d__Bacteria; p__Pseudomonadota; c__Gammaproteobacteria; o__Enterobacterales; f__Enterobacteriaceae; g__Leclercia; s__Leclercia adecarboxylata
GCA_030704225.1	f__Enterobacteriaceae	g__Kosakonia	s__Kosakonia sp030704225	d__Bacteria; p__Pseudomonadota; c__Gammaproteobacteria; o__Enterobacterales; f__Enterobacteriaceae; g__Kosakonia; s__Kosakonia sp030704225
GCA_018261615.1	f__Enterobacteriaceae	g__Kosakonia	s__Kosakonia sp018261615	d__Bacteria; p__Pseudomonadota; c__Gammaproteobacteria; o__Enterobacterales; f__Enterobacteriaceae; g__Kosakonia; s__Kosakonia sp018261615
GCF_014490785.1	f__Enterobacteriaceae	g__Kosakonia	s__Kosakonia sp014490785	d__Bacteria; p__Pseudomonadota; c__Gammaproteobacteria; o__Enterobacterales; f__Enterobacteriaceae; g__Kosakonia; s__Kosakonia sp014490785
GCA_002886105.1	f__Enterobacteriaceae	g__Kosakonia	s__Kosakonia sp002886105	d__Bacteria; p__Pseudomonadota; c__Gammaproteobacteria; o__Enterobacterales; f__Enterobacteriaceae; g__Kosakonia; s__Kosakonia sp002886105
GCF_000814905.1	f__Enterobacteriaceae	g__Kosakonia	s__Kosakonia sp000814905	d__Bacteria; p__Pseudomonadota; c__Gammaproteobacteria; o__Enterobacterales; f__Enterobacteriaceae; g__Kosakonia; s__Kosakonia sp000814905
GCF_000410515.1	f__Enterobacteriaceae	g__Kosakonia	s__Kosakonia sp000410515	d__Bacteria; p__Pseudomonadota; c__Gammaproteobacteria; o__Enterobacterales; f__Enterobacteriaceae; g__Kosakonia; s__Kosakonia sp000410515
GCA_900109485.1	f__Enterobacteriaceae	g__Kosakonia	s__Kosakonia sacchari_B	d__Bacteria; p__Pseudomonadota; c__Gammaproteobacteria; o__Enterobacterales; f__Enterobacteriaceae; g__Kosakonia; s__Kosakonia sacchari_B
GCF_000300455.3	f__Enterobacteriaceae	g__Kosakonia	s__Kosakonia sacchari	d__Bacteria; p__Pseudomonadota; c__Gammaproteobacteria; o__Enterobacterales; f__Enterobacteriaceae; g__Kosakonia; s__Kosakonia sacchari
GCF_000280495.2	f__Enterobacteriaceae	g__Kosakonia	s__Kosakonia radicincitans	d__Bacteria; p__Pseudomonadota; c__Gammaproteobacteria; o__Enterobacterales; f__Enterobacteriaceae; g__Kosakonia; s__Kosakonia radicincitans
GCF_004331415.1	f__Enterobacteriaceae	g__Kosakonia	s__Kosakonia quasisacchari	d__Bacteria; p__Pseudomonadota; c__Gammaproteobacteria; o__Enterobacterales; f__Enterobacteriaceae; g__Kosakonia; s__Kosakonia quasisacchari
GCF_900184035.1	f__Enterobacteriaceae	g__Kosakonia	s__Kosakonia pseudosacchari	d__Bacteria; p__Pseudomonadota; c__Gammaproteobacteria; o__Enterobacterales; f__Enterobacteriaceae; g__Kosakonia; s__Kosakonia pseudosacchari
GCF_900094795.1	f__Enterobacteriaceae	g__Kosakonia	s__Kosakonia oryziphila	d__Bacteria; p__Pseudomonadota; c__Gammaproteobacteria; o__Enterobacterales; f__Enterobacteriaceae; g__Kosakonia; s__Kosakonia oryziphila
GCF_900094925.1	f__Enterobacteriaceae	g__Kosakonia	s__Kosakonia oryzendophytica	d__Bacteria; p__Pseudomonadota; c__Gammaproteobacteria; o__Enterobacterales; f__Enterobacteriaceae; g__Kosakonia; s__Kosakonia oryzendophytica
GCF_001658025.2	f__Enterobacteriaceae	g__Kosakonia	s__Kosakonia oryzae	d__Bacteria; p__Pseudomonadota; c__Gammaproteobacteria; o__Enterobacterales; f__Enterobacteriaceae; g__Kosakonia; s__Kosakonia oryzae
GCF_029433855.1	f__Enterobacteriaceae	g__Kosakonia	s__Kosakonia cowanii_A	d__Bacteria; p__Pseudomonadota; c__Gammaproteobacteria; o__Enterobacterales; f__Enterobacteriaceae; g__Kosakonia; s__Kosakonia cowanii_A
GCF_001975225.1	f__Enterobacteriaceae	g__Kosakonia	s__Kosakonia cowanii	d__Bacteria; p__Pseudomonadota; c__Gammaproteobacteria; o__Enterobacterales; f__Enterobacteriaceae; g__Kosakonia; s__Kosakonia cowanii
GCF_900116535.1	f__Enterobacteriaceae	g__Kosakonia	s__Kosakonia arachidis	d__Bacteria; p__Pseudomonadota; c__Gammaproteobacteria; o__Enterobacterales; f__Enterobacteriaceae; g__Kosakonia; s__Kosakonia arachidis
GCA_902363335.1	f__Enterobacteriaceae	g__Kluyvera	s__Kluyvera sp902363335	d__Bacteria; p__Pseudomonadota; c__Gammaproteobacteria; o__Enterobacterales; f__Enterobacteriaceae; g__Kluyvera; s__Kluyvera sp902363335
GCF_014218705.1	f__Enterobacteriaceae	g__Kluyvera	s__Kluyvera sichuanensis	d__Bacteria; p__Pseudomonadota; c__Gammaproteobacteria; o__Enterobacterales; f__Enterobacteriaceae; g__Kluyvera; s__Kluyvera sichuanensis
GCF_021440345.1	f__Enterobacteriaceae	g__Kluyvera	s__Kluyvera intermedia_A	d__Bacteria; p__Pseudomonadota; c__Gammaproteobacteria; o__Enterobacterales; f__Enterobacteriaceae; g__Kluyvera; s__Kluyvera intermedia_A
GCF_900635475.1	f__Enterobacteriaceae	g__Kluyvera	s__Kluyvera intermedia	d__Bacteria; p__Pseudomonadota; c__Gammaproteobacteria; o__Enterobacterales; f__Enterobacteriaceae; g__Kluyvera; s__Kluyvera intermedia
GCA_002211745.1	f__Enterobacteriaceae	g__Kluyvera	s__Kluyvera georgiana_A	d__Bacteria; p__Pseudomonadota; c__Gammaproteobacteria; o__Enterobacterales; f__Enterobacteriaceae; g__Kluyvera; s__Kluyvera georgiana_A
GCF_001654985.1	f__Enterobacteriaceae	g__Kluyvera	s__Kluyvera georgiana	d__Bacteria; p__Pseudomonadota; c__Gammaproteobacteria; o__Enterobacterales; f__Enterobacteriaceae; g__Kluyvera; s__Kluyvera georgiana
GCF_001266615.1	f__Enterobacteriaceae	g__Kluyvera	s__Kluyvera cryocrescens_A	d__Bacteria; p__Pseudomonadota; c__Gammaproteobacteria; o__Enterobacterales; f__Enterobacteriaceae; g__Kluyvera; s__Kluyvera cryocrescens_A
GCF_001571285.1	f__Enterobacteriaceae	g__Kluyvera	s__Kluyvera cryocrescens	d__Bacteria; p__Pseudomonadota; c__Gammaproteobacteria; o__Enterobacterales; f__Enterobacteriaceae; g__Kluyvera; s__Kluyvera cryocrescens
GCA_016939855.1	f__Enterobacteriaceae	g__Kluyvera	s__Kluyvera ascorbata_C	d__Bacteria; p__Pseudomonadota; c__Gammaproteobacteria; o__Enterobacterales; f__Enterobacteriaceae; g__Kluyvera; s__Kluyvera ascorbata_C
GCF_014168815.1	f__Enterobacteriaceae	g__Kluyvera	s__Kluyvera ascorbata_B	d__Bacteria; p__Pseudomonadota; c__Gammaproteobacteria; o__Enterobacterales; f__Enterobacteriaceae; g__Kluyvera; s__Kluyvera ascorbata_B
GCF_000735365.1	f__Enterobacteriaceae	g__Kluyvera	s__Kluyvera ascorbata	d__Bacteria; p__Pseudomonadota; c__Gammaproteobacteria; o__Enterobacterales; f__Enterobacteriaceae; g__Kluyvera; s__Kluyvera ascorbata
GCF_000828055.2	f__Enterobacteriaceae	g__Klebsiella	s__Klebsiella variicola	d__Bacteria; p__Pseudomonadota; c__Gammaproteobacteria; o__Enterobacterales; f__Enterobacteriaceae; g__Klebsiella; s__Klebsiella variicola
GCF_006539725.1	f__Enterobacteriaceae	g__Klebsiella	s__Klebsiella terrigena	d__Bacteria; p__Pseudomonadota; c__Gammaproteobacteria; o__Enterobacterales; f__Enterobacteriaceae; g__Klebsiella; s__Klebsiella terrigena
GCF_902158555.1	f__Enterobacteriaceae	g__Klebsiella	s__Klebsiella spallanzanii	d__Bacteria; p__Pseudomonadota; c__Gammaproteobacteria; o__Enterobacterales; f__Enterobacteriaceae; g__Klebsiella; s__Klebsiella spallanzanii
GCA_902490055.1	f__Enterobacteriaceae	g__Klebsiella	s__Klebsiella sp902490055	d__Bacteria; p__Pseudomonadota; c__Gammaproteobacteria; o__Enterobacterales; f__Enterobacteriaceae; g__Klebsiella; s__Klebsiella sp902490055
GCA_029433525.1	f__Enterobacteriaceae	g__Klebsiella	s__Klebsiella sp029433525	d__Bacteria; p__Pseudomonadota; c__Gammaproteobacteria; o__Enterobacterales; f__Enterobacteriaceae; g__Klebsiella; s__Klebsiella sp029433525
GCA_013705725.1	f__Enterobacteriaceae	g__Klebsiella	s__Klebsiella sp013705725	d__Bacteria; p__Pseudomonadota; c__Gammaproteobacteria; o__Enterobacterales; f__Enterobacteriaceae; g__Klebsiella; s__Klebsiella sp013705725
GCF_004342285.1	f__Enterobacteriaceae	g__Klebsiella	s__Klebsiella sp004342285	d__Bacteria; p__Pseudomonadota; c__Gammaproteobacteria; o__Enterobacterales; f__Enterobacteriaceae; g__Klebsiella; s__Klebsiella sp004342285
GCF_014298075.1	f__Enterobacteriaceae	g__Klebsiella	s__Klebsiella sp003752615	d__Bacteria; p__Pseudomonadota; c__Gammaproteobacteria; o__Enterobacterales; f__Enterobacteriaceae; g__Klebsiella; s__Klebsiella sp003752615
GCF_002270295.1	f__Enterobacteriaceae	g__Klebsiella	s__Klebsiella sp002270295	d__Bacteria; p__Pseudomonadota; c__Gammaproteobacteria; o__Enterobacterales; f__Enterobacteriaceae; g__Klebsiella; s__Klebsiella sp002270295
GCF_002269255.1	f__Enterobacteriaceae	g__Klebsiella	s__Klebsiella quasivariicola	d__Bacteria; p__Pseudomonadota; c__Gammaproteobacteria; o__Enterobacterales; f__Enterobacteriaceae; g__Klebsiella; s__Klebsiella quasivariicola
GCF_020525925.1	f__Enterobacteriaceae	g__Klebsiella	s__Klebsiella quasipneumoniae	d__Bacteria; p__Pseudomonadota; c__Gammaproteobacteria; o__Enterobacterales; f__Enterobacteriaceae; g__Klebsiella; s__Klebsiella quasipneumoniae
GCF_000742135.1	f__Enterobacteriaceae	g__Klebsiella	s__Klebsiella pneumoniae	d__Bacteria; p__Pseudomonadota; c__Gammaproteobacteria; o__Enterobacterales; f__Enterobacteriaceae; g__Klebsiella; s__Klebsiella pneumoniae
GCF_000735435.1	f__Enterobacteriaceae	g__Klebsiella	s__Klebsiella planticola	d__Bacteria; p__Pseudomonadota; c__Gammaproteobacteria; o__Enterobacterales; f__Enterobacteriaceae; g__Klebsiella; s__Klebsiella planticola
GCF_009707385.1	f__Enterobacteriaceae	g__Klebsiella	s__Klebsiella oxytoca_C	d__Bacteria; p__Pseudomonadota; c__Gammaproteobacteria; o__Enterobacterales; f__Enterobacteriaceae; g__Klebsiella; s__Klebsiella oxytoca_C
GCF_001598695.1	f__Enterobacteriaceae	g__Klebsiella	s__Klebsiella oxytoca	d__Bacteria; p__Pseudomonadota; c__Gammaproteobacteria; o__Enterobacterales; f__Enterobacteriaceae; g__Klebsiella; s__Klebsiella oxytoca
GCF_001598295.1	f__Enterobacteriaceae	g__Klebsiella	s__Klebsiella ornithinolytica	d__Bacteria; p__Pseudomonadota; c__Gammaproteobacteria; o__Enterobacterales; f__Enterobacteriaceae; g__Klebsiella; s__Klebsiella ornithinolytica
GCF_002925905.1	f__Enterobacteriaceae	g__Klebsiella	s__Klebsiella michiganensis	d__Bacteria; p__Pseudomonadota; c__Gammaproteobacteria; o__Enterobacterales; f__Enterobacteriaceae; g__Klebsiella; s__Klebsiella michiganensis
GCF_005860775.1	f__Enterobacteriaceae	g__Klebsiella	s__Klebsiella indica	d__Bacteria; p__Pseudomonadota; c__Gammaproteobacteria; o__Enterobacterales; f__Enterobacteriaceae; g__Klebsiella; s__Klebsiella indica
GCF_003261575.2	f__Enterobacteriaceae	g__Klebsiella	s__Klebsiella huaxiensis	d__Bacteria; p__Pseudomonadota; c__Gammaproteobacteria; o__Enterobacterales; f__Enterobacteriaceae; g__Klebsiella; s__Klebsiella huaxiensis
GCF_900200035.1	f__Enterobacteriaceae	g__Klebsiella	s__Klebsiella grimontii	d__Bacteria; p__Pseudomonadota; c__Gammaproteobacteria; o__Enterobacterales; f__Enterobacteriaceae; g__Klebsiella; s__Klebsiella grimontii
GCF_006711645.1	f__Enterobacteriaceae	g__Klebsiella	s__Klebsiella electrica	d__Bacteria; p__Pseudomonadota; c__Gammaproteobacteria; o__Enterobacterales; f__Enterobacteriaceae; g__Klebsiella; s__Klebsiella electrica
GCF_020526085.1	f__Enterobacteriaceae	g__Klebsiella	s__Klebsiella africana	d__Bacteria; p__Pseudomonadota; c__Gammaproteobacteria; o__Enterobacterales; f__Enterobacteriaceae; g__Klebsiella; s__Klebsiella africana
GCA_029027985.1	f__Enterobacteriaceae	g__Klebsiella	s__Klebsiella aerogenes_A	d__Bacteria; p__Pseudomonadota; c__Gammaproteobacteria; o__Enterobacterales; f__Enterobacteriaceae; g__Klebsiella; s__Klebsiella aerogenes_A
GCF_000215745.1	f__Enterobacteriaceae	g__Klebsiella	s__Klebsiella aerogenes	d__Bacteria; p__Pseudomonadota; c__Gammaproteobacteria; o__Enterobacterales; f__Enterobacteriaceae; g__Klebsiella; s__Klebsiella aerogenes
GCA_947631255.1	f__Enterobacteriaceae	g__JGM124	s__JGM124 sp947631255	d__Bacteria; p__Pseudomonadota; c__Gammaproteobacteria; o__Enterobacterales; f__Enterobacteriaceae; g__JGM124; s__JGM124 sp947631255
GCF_947498825.1	f__Enterobacteriaceae	g__JGM124	s__JGM124 sp947498825	d__Bacteria; p__Pseudomonadota; c__Gammaproteobacteria; o__Enterobacterales; f__Enterobacteriaceae; g__JGM124; s__JGM124 sp947498825
GCF_024807845.1	f__Enterobacteriaceae	g__JGM124	s__JGM124 sp024807845	d__Bacteria; p__Pseudomonadota; c__Gammaproteobacteria; o__Enterobacterales; f__Enterobacteriaceae; g__JGM124; s__JGM124 sp024807845
GCF_018257795.1	f__Enterobacteriaceae	g__JGM124	s__JGM124 sp018257795	d__Bacteria; p__Pseudomonadota; c__Gammaproteobacteria; o__Enterobacterales; f__Enterobacteriaceae; g__JGM124; s__JGM124 sp018257795
GCF_005671395.1	f__Enterobacteriaceae	g__Jejubacter	s__Jejubacter calystegiae	d__Bacteria; p__Pseudomonadota; c__Gammaproteobacteria; o__Enterobacterales; f__Enterobacteriaceae; g__Jejubacter; s__Jejubacter calystegiae
GCF_028069725.1	f__Enterobacteriaceae	g__JANEWG01	s__JANEWG01 sp028069725	d__Bacteria; p__Pseudomonadota; c__Gammaproteobacteria; o__Enterobacterales; f__Enterobacteriaceae; g__JANEWG01; s__JANEWG01 sp028069725
GCF_016811995.1	f__Enterobacteriaceae	g__JANEWG01	s__JANEWG01 sp016811995	d__Bacteria; p__Pseudomonadota; c__Gammaproteobacteria; o__Enterobacterales; f__Enterobacteriaceae; g__JANEWG01; s__JANEWG01 sp016811995
GCF_010231475.1	f__Enterobacteriaceae	g__JANEWG01	s__JANEWG01 sp010231475	d__Bacteria; p__Pseudomonadota; c__Gammaproteobacteria; o__Enterobacterales; f__Enterobacteriaceae; g__JANEWG01; s__JANEWG01 sp010231475
GCA_031261005.1	f__Enterobacteriaceae	g__JAISKF01	s__JAISKF01 sp031261005	d__Bacteria; p__Pseudomonadota; c__Gammaproteobacteria; o__Enterobacterales; f__Enterobacteriaceae; g__JAISKF01; s__JAISKF01 sp031261005
GCA_024648745.1	f__Enterobacteriaceae	g__JAHCVB01	s__JAHCVB01 sp024648745	d__Bacteria; p__Pseudomonadota; c__Gammaproteobacteria; o__Enterobacterales; f__Enterobacteriaceae; g__JAHCVB01; s__JAHCVB01 sp024648745
GCA_015655145.1	f__Enterobacteriaceae	g__JAATFO01	s__JAATFO01 sp015655145	d__Bacteria; p__Pseudomonadota; c__Gammaproteobacteria; o__Enterobacterales; f__Enterobacteriaceae; g__JAATFO01; s__JAATFO01 sp015655145
GCA_936920625.1	f__Enterobacteriaceae	g__Izhakiella	s__Izhakiella sp936920625	d__Bacteria; p__Pseudomonadota; c__Gammaproteobacteria; o__Enterobacterales; f__Enterobacteriaceae; g__Izhakiella; s__Izhakiella sp936920625
GCF_002752165.1	f__Enterobacteriaceae	g__Izhakiella	s__Izhakiella sp002752165	d__Bacteria; p__Pseudomonadota; c__Gammaproteobacteria; o__Enterobacterales; f__Enterobacteriaceae; g__Izhakiella; s__Izhakiella sp002752165
GCF_900115045.1	f__Enterobacteriaceae	g__Izhakiella	s__Izhakiella capsodis	d__Bacteria; p__Pseudomonadota; c__Gammaproteobacteria; o__Enterobacterales; f__Enterobacteriaceae; g__Izhakiella; s__Izhakiella capsodis
GCF_002006995.1	f__Enterobacteriaceae	g__Izhakiella	s__Izhakiella australiensis	d__Bacteria; p__Pseudomonadota; c__Gammaproteobacteria; o__Enterobacterales; f__Enterobacteriaceae; g__Izhakiella; s__Izhakiella australiensis
GCF_000828515.1	f__Enterobacteriaceae	g__Ishikawaella	s__Ishikawaella capsulata	d__Bacteria; p__Pseudomonadota; c__Gammaproteobacteria; o__Enterobacterales; f__Enterobacteriaceae; g__Ishikawaella; s__Ishikawaella capsulata
GCF_009711095.1	f__Enterobacteriaceae	g__Intestinirhabdus	s__Intestinirhabdus alba	d__Bacteria; p__Pseudomonadota; c__Gammaproteobacteria; o__Enterobacterales; f__Enterobacteriaceae; g__Intestinirhabdus; s__Intestinirhabdus alba
GCF_900044015.1	f__Enterobacteriaceae	g__Hoaglandella	s__Hoaglandella endobia	d__Bacteria; p__Pseudomonadota; c__Gammaproteobacteria; o__Enterobacterales; f__Enterobacteriaceae; g__Hoaglandella; s__Hoaglandella endobia
GCA_020541205.1	f__Enterobacteriaceae	g__Hartigia	s__Hartigia pinicola	d__Bacteria; p__Pseudomonadota; c__Gammaproteobacteria; o__Enterobacterales; f__Enterobacteriaceae; g__Hartigia; s__Hartigia pinicola
GCF_900699045.1	f__Enterobacteriaceae	g__Hamiltonella	s__Hamiltonella defensa_A	d__Bacteria; p__Pseudomonadota; c__Gammaproteobacteria; o__Enterobacterales; f__Enterobacteriaceae; g__Hamiltonella; s__Hamiltonella defensa_A
GCF_000021705.1	f__Enterobacteriaceae	g__Hamiltonella	s__Hamiltonella defensa	d__Bacteria; p__Pseudomonadota; c__Gammaproteobacteria; o__Enterobacterales; f__Enterobacteriaceae; g__Hamiltonella; s__Hamiltonella defensa
GCF_001586165.1	f__Enterobacteriaceae	g__Hafnia	s__Hafnia protea	d__Bacteria; p__Pseudomonadota; c__Gammaproteobacteria; o__Enterobacterales; f__Enterobacteriaceae; g__Hafnia; s__Hafnia protea
GCF_001655005.1	f__Enterobacteriaceae	g__Hafnia	s__Hafnia paralvei	d__Bacteria; p__Pseudomonadota; c__Gammaproteobacteria; o__Enterobacterales; f__Enterobacteriaceae; g__Hafnia; s__Hafnia paralvei
GCF_900095695.1	f__Enterobacteriaceae	g__Hafnia	s__Hafnia alvei_B	d__Bacteria; p__Pseudomonadota; c__Gammaproteobacteria; o__Enterobacterales; f__Enterobacteriaceae; g__Hafnia; s__Hafnia alvei_B
GCF_000735375.1	f__Enterobacteriaceae	g__Hafnia	s__Hafnia alvei	d__Bacteria; p__Pseudomonadota; c__Gammaproteobacteria; o__Enterobacterales; f__Enterobacteriaceae; g__Hafnia; s__Hafnia alvei
GCF_900048035.1	f__Enterobacteriaceae	g__Gullanella	s__Gullanella endobia	d__Bacteria; p__Pseudomonadota; c__Gammaproteobacteria; o__Enterobacterales; f__Enterobacteriaceae; g__Gullanella; s__Gullanella endobia
GCA_946482005.1	f__Enterobacteriaceae	g__Gilliamella	s__Gilliamella sp946482005	d__Bacteria; p__Pseudomonadota; c__Gammaproteobacteria; o__Enterobacterales; f__Enterobacteriaceae; g__Gilliamella; s__Gilliamella sp946482005
GCA_946481345.1	f__Enterobacteriaceae	g__Gilliamella	s__Gilliamella sp946481345	d__Bacteria; p__Pseudomonadota; c__Gammaproteobacteria; o__Enterobacterales; f__Enterobacteriaceae; g__Gilliamella; s__Gilliamella sp946481345
GCA_946480175.1	f__Enterobacteriaceae	g__Gilliamella	s__Gilliamella sp946480175	d__Bacteria; p__Pseudomonadota; c__Gammaproteobacteria; o__Enterobacterales; f__Enterobacteriaceae; g__Gilliamella; s__Gilliamella sp946480175
GCA_946477995.1	f__Enterobacteriaceae	g__Gilliamella	s__Gilliamella sp946477995	d__Bacteria; p__Pseudomonadota; c__Gammaproteobacteria; o__Enterobacterales; f__Enterobacteriaceae; g__Gilliamella; s__Gilliamella sp946477995
GCA_945291235.1	f__Enterobacteriaceae	g__Gilliamella	s__Gilliamella sp945291235	d__Bacteria; p__Pseudomonadota; c__Gammaproteobacteria; o__Enterobacterales; f__Enterobacteriaceae; g__Gilliamella; s__Gilliamella sp945291235
GCF_026536085.1	f__Enterobacteriaceae	g__Gilliamella	s__Gilliamella sp945276085	d__Bacteria; p__Pseudomonadota; c__Gammaproteobacteria; o__Enterobacterales; f__Enterobacteriaceae; g__Gilliamella; s__Gilliamella sp945276085
GCF_028751545.1	f__Enterobacteriaceae	g__Gilliamella	s__Gilliamella sp945273075	d__Bacteria; p__Pseudomonadota; c__Gammaproteobacteria; o__Enterobacterales; f__Enterobacteriaceae; g__Gilliamella; s__Gilliamella sp945273075
GCF_945271295.1	f__Enterobacteriaceae	g__Gilliamella	s__Gilliamella sp945271295	d__Bacteria; p__Pseudomonadota; c__Gammaproteobacteria; o__Enterobacterales; f__Enterobacteriaceae; g__Gilliamella; s__Gilliamella sp945271295
GCA_029433365.1	f__Enterobacteriaceae	g__Gilliamella	s__Gilliamella sp029433365	d__Bacteria; p__Pseudomonadota; c__Gammaproteobacteria; o__Enterobacterales; f__Enterobacteriaceae; g__Gilliamella; s__Gilliamella sp029433365
GCA_029433345.1	f__Enterobacteriaceae	g__Gilliamella	s__Gilliamella sp029433345	d__Bacteria; p__Pseudomonadota; c__Gammaproteobacteria; o__Enterobacterales; f__Enterobacteriaceae; g__Gilliamella; s__Gilliamella sp029433345
GCF_019469205.1	f__Enterobacteriaceae	g__Gilliamella	s__Gilliamella sp019469205	d__Bacteria; p__Pseudomonadota; c__Gammaproteobacteria; o__Enterobacterales; f__Enterobacteriaceae; g__Gilliamella; s__Gilliamella sp019469205
GCF_019469185.1	f__Enterobacteriaceae	g__Gilliamella	s__Gilliamella sp019469185	d__Bacteria; p__Pseudomonadota; c__Gammaproteobacteria; o__Enterobacterales; f__Enterobacteriaceae; g__Gilliamella; s__Gilliamella sp019469185
GCF_009795885.1	f__Enterobacteriaceae	g__Gilliamella	s__Gilliamella sp009795885	d__Bacteria; p__Pseudomonadota; c__Gammaproteobacteria; o__Enterobacterales; f__Enterobacteriaceae; g__Gilliamella; s__Gilliamella sp009795885
GCF_009795845.1	f__Enterobacteriaceae	g__Gilliamella	s__Gilliamella sp009795845	d__Bacteria; p__Pseudomonadota; c__Gammaproteobacteria; o__Enterobacterales; f__Enterobacteriaceae; g__Gilliamella; s__Gilliamella sp009795845
GCF_009795805.1	f__Enterobacteriaceae	g__Gilliamella	s__Gilliamella sp009795805	d__Bacteria; p__Pseudomonadota; c__Gammaproteobacteria; o__Enterobacterales; f__Enterobacteriaceae; g__Gilliamella; s__Gilliamella sp009795805
GCF_002142215.1	f__Enterobacteriaceae	g__Gilliamella	s__Gilliamella sp002142215	d__Bacteria; p__Pseudomonadota; c__Gammaproteobacteria; o__Enterobacterales; f__Enterobacteriaceae; g__Gilliamella; s__Gilliamella sp002142215
GCF_900103085.1	f__Enterobacteriaceae	g__Gilliamella	s__Gilliamella mensalis	d__Bacteria; p__Pseudomonadota; c__Gammaproteobacteria; o__Enterobacterales; f__Enterobacteriaceae; g__Gilliamella; s__Gilliamella mensalis
GCF_900094935.1	f__Enterobacteriaceae	g__Gilliamella	s__Gilliamella intestini	d__Bacteria; p__Pseudomonadota; c__Gammaproteobacteria; o__Enterobacterales; f__Enterobacteriaceae; g__Gilliamella; s__Gilliamella intestini
GCF_900094945.1	f__Enterobacteriaceae	g__Gilliamella	s__Gilliamella bombicola	d__Bacteria; p__Pseudomonadota; c__Gammaproteobacteria; o__Enterobacterales; f__Enterobacteriaceae; g__Gilliamella; s__Gilliamella bombicola
GCF_900103255.1	f__Enterobacteriaceae	g__Gilliamella	s__Gilliamella bombi	d__Bacteria; p__Pseudomonadota; c__Gammaproteobacteria; o__Enterobacterales; f__Enterobacteriaceae; g__Gilliamella; s__Gilliamella bombi
GCF_030758615.1	f__Enterobacteriaceae	g__Gilliamella	s__Gilliamella apis_A	d__Bacteria; p__Pseudomonadota; c__Gammaproteobacteria; o__Enterobacterales; f__Enterobacteriaceae; g__Gilliamella; s__Gilliamella apis_A
GCF_002142155.1	f__Enterobacteriaceae	g__Gilliamella	s__Gilliamella apis	d__Bacteria; p__Pseudomonadota; c__Gammaproteobacteria; o__Enterobacterales; f__Enterobacteriaceae; g__Gilliamella; s__Gilliamella apis
GCF_003202655.1	f__Enterobacteriaceae	g__Gilliamella	s__Gilliamella apicola_R	d__Bacteria; p__Pseudomonadota; c__Gammaproteobacteria; o__Enterobacterales; f__Enterobacteriaceae; g__Gilliamella; s__Gilliamella apicola_R
GCF_003202915.1	f__Enterobacteriaceae	g__Gilliamella	s__Gilliamella apicola_Q	d__Bacteria; p__Pseudomonadota; c__Gammaproteobacteria; o__Enterobacterales; f__Enterobacteriaceae; g__Gilliamella; s__Gilliamella apicola_Q
GCF_001690655.1	f__Enterobacteriaceae	g__Gilliamella	s__Gilliamella apicola_P	d__Bacteria; p__Pseudomonadota; c__Gammaproteobacteria; o__Enterobacterales; f__Enterobacteriaceae; g__Gilliamella; s__Gilliamella apicola_P
GCF_001693435.1	f__Enterobacteriaceae	g__Gilliamella	s__Gilliamella apicola_N	d__Bacteria; p__Pseudomonadota; c__Gammaproteobacteria; o__Enterobacterales; f__Enterobacteriaceae; g__Gilliamella; s__Gilliamella apicola_N
GCF_001690595.1	f__Enterobacteriaceae	g__Gilliamella	s__Gilliamella apicola_M	d__Bacteria; p__Pseudomonadota; c__Gammaproteobacteria; o__Enterobacterales; f__Enterobacteriaceae; g__Gilliamella; s__Gilliamella apicola_M
GCF_001690195.1	f__Enterobacteriaceae	g__Gilliamella	s__Gilliamella apicola_L	d__Bacteria; p__Pseudomonadota; c__Gammaproteobacteria; o__Enterobacterales; f__Enterobacteriaceae; g__Gilliamella; s__Gilliamella apicola_L
GCF_001690705.1	f__Enterobacteriaceae	g__Gilliamella	s__Gilliamella apicola_K	d__Bacteria; p__Pseudomonadota; c__Gammaproteobacteria; o__Enterobacterales; f__Enterobacteriaceae; g__Gilliamella; s__Gilliamella apicola_K
GCF_001690685.1	f__Enterobacteriaceae	g__Gilliamella	s__Gilliamella apicola_J	d__Bacteria; p__Pseudomonadota; c__Gammaproteobacteria; o__Enterobacterales; f__Enterobacteriaceae; g__Gilliamella; s__Gilliamella apicola_J
GCF_001690185.1	f__Enterobacteriaceae	g__Gilliamella	s__Gilliamella apicola_I	d__Bacteria; p__Pseudomonadota; c__Gammaproteobacteria; o__Enterobacterales; f__Enterobacteriaceae; g__Gilliamella; s__Gilliamella apicola_I
GCF_001690525.1	f__Enterobacteriaceae	g__Gilliamella	s__Gilliamella apicola_H	d__Bacteria; p__Pseudomonadota; c__Gammaproteobacteria; o__Enterobacterales; f__Enterobacteriaceae; g__Gilliamella; s__Gilliamella apicola_H
GCF_001690495.1	f__Enterobacteriaceae	g__Gilliamella	s__Gilliamella apicola_G	d__Bacteria; p__Pseudomonadota; c__Gammaproteobacteria; o__Enterobacterales; f__Enterobacteriaceae; g__Gilliamella; s__Gilliamella apicola_G
GCF_001693755.1	f__Enterobacteriaceae	g__Gilliamella	s__Gilliamella apicola_F	d__Bacteria; p__Pseudomonadota; c__Gammaproteobacteria; o__Enterobacterales; f__Enterobacteriaceae; g__Gilliamella; s__Gilliamella apicola_F
GCF_019469165.1	f__Enterobacteriaceae	g__Gilliamella	s__Gilliamella apicola_E	d__Bacteria; p__Pseudomonadota; c__Gammaproteobacteria; o__Enterobacterales; f__Enterobacteriaceae; g__Gilliamella; s__Gilliamella apicola_E
GCF_001690275.1	f__Enterobacteriaceae	g__Gilliamella	s__Gilliamella apicola_C	d__Bacteria; p__Pseudomonadota; c__Gammaproteobacteria; o__Enterobacterales; f__Enterobacteriaceae; g__Gilliamella; s__Gilliamella apicola_C
GCF_001690355.1	f__Enterobacteriaceae	g__Gilliamella	s__Gilliamella apicola_A	d__Bacteria; p__Pseudomonadota; c__Gammaproteobacteria; o__Enterobacterales; f__Enterobacteriaceae; g__Gilliamella; s__Gilliamella apicola_A
GCF_000599985.1	f__Enterobacteriaceae	g__Gilliamella	s__Gilliamella apicola	d__Bacteria; p__Pseudomonadota; c__Gammaproteobacteria; o__Enterobacterales; f__Enterobacteriaceae; g__Gilliamella; s__Gilliamella apicola
GCA_020541285.1	f__Enterobacteriaceae	g__Gillettellia	s__Gillettellia cooleyia	d__Bacteria; p__Pseudomonadota; c__Gammaproteobacteria; o__Enterobacterales; f__Enterobacteriaceae; g__Gillettellia; s__Gillettellia cooleyia
GCF_002291425.1	f__Enterobacteriaceae	g__Gibbsiella	s__Gibbsiella quercinecans	d__Bacteria; p__Pseudomonadota; c__Gammaproteobacteria; o__Enterobacterales; f__Enterobacteriaceae; g__Gibbsiella; s__Gibbsiella quercinecans
GCF_900161835.1	f__Enterobacteriaceae	g__GCF-900161835	s__GCF-900161835 sp900161835	d__Bacteria; p__Pseudomonadota; c__Gammaproteobacteria; o__Enterobacterales; f__Enterobacteriaceae; g__GCF-900161835; s__GCF-900161835 sp900161835
GCF_000287355.1	f__Enterobacteriaceae	g__GCF-000287355	s__GCF-000287355 sp000287355	d__Bacteria; p__Pseudomonadota; c__Gammaproteobacteria; o__Enterobacterales; f__Enterobacteriaceae; g__GCF-000287355; s__GCF-000287355 sp000287355
GCF_000287335.1	f__Enterobacteriaceae	g__GCF-000287335	s__GCF-000287335 sp000287335	d__Bacteria; p__Pseudomonadota; c__Gammaproteobacteria; o__Enterobacterales; f__Enterobacteriaceae; g__GCF-000287335; s__GCF-000287335 sp000287335
GCF_918320885.1	f__Enterobacteriaceae	g__GCA-918320885	s__GCA-918320885 sp918320885	d__Bacteria; p__Pseudomonadota; c__Gammaproteobacteria; o__Enterobacterales; f__Enterobacteriaceae; g__GCA-918320885; s__GCA-918320885 sp918320885
GCA_022846635.1	f__Enterobacteriaceae	g__GCA-022846635	s__GCA-022846635 sp022846635	d__Bacteria; p__Pseudomonadota; c__Gammaproteobacteria; o__Enterobacterales; f__Enterobacteriaceae; g__GCA-022846635; s__GCA-022846635 sp022846635
GCF_012571795.1	f__Enterobacteriaceae_A	g__GCA-012562765	s__GCA-012562765 sp012571795	d__Bacteria; p__Pseudomonadota; c__Gammaproteobacteria; o__Enterobacterales; f__Enterobacteriaceae_A; g__GCA-012562765; s__GCA-012562765 sp012571795
GCF_012571605.1	f__Enterobacteriaceae_A	g__GCA-012562765	s__GCA-012562765 sp012571605	d__Bacteria; p__Pseudomonadota; c__Gammaproteobacteria; o__Enterobacterales; f__Enterobacteriaceae_A; g__GCA-012562765; s__GCA-012562765 sp012571605
GCF_012571345.1	f__Enterobacteriaceae_A	g__GCA-012562765	s__GCA-012562765 sp012571345	d__Bacteria; p__Pseudomonadota; c__Gammaproteobacteria; o__Enterobacterales; f__Enterobacteriaceae_A; g__GCA-012562765; s__GCA-012562765 sp012571345
GCF_012571135.1	f__Enterobacteriaceae_A	g__GCA-012562765	s__GCA-012562765 sp012571135	d__Bacteria; p__Pseudomonadota; c__Gammaproteobacteria; o__Enterobacterales; f__Enterobacteriaceae_A; g__GCA-012562765; s__GCA-012562765 sp012571135
GCF_012570745.1	f__Enterobacteriaceae_A	g__GCA-012562765	s__GCA-012562765 sp012570745	d__Bacteria; p__Pseudomonadota; c__Gammaproteobacteria; o__Enterobacterales; f__Enterobacteriaceae_A; g__GCA-012562765; s__GCA-012562765 sp012570745
GCF_012570365.1	f__Enterobacteriaceae_A	g__GCA-012562765	s__GCA-012562765 sp012570365	d__Bacteria; p__Pseudomonadota; c__Gammaproteobacteria; o__Enterobacterales; f__Enterobacteriaceae_A; g__GCA-012562765; s__GCA-012562765 sp012570365
GCF_012570145.1	f__Enterobacteriaceae_A	g__GCA-012562765	s__GCA-012562765 sp012570145	d__Bacteria; p__Pseudomonadota; c__Gammaproteobacteria; o__Enterobacterales; f__Enterobacteriaceae_A; g__GCA-012562765; s__GCA-012562765 sp012570145
GCF_012569925.1	f__Enterobacteriaceae_A	g__GCA-012562765	s__GCA-012562765 sp012569925	d__Bacteria; p__Pseudomonadota; c__Gammaproteobacteria; o__Enterobacterales; f__Enterobacteriaceae_A; g__GCA-012562765; s__GCA-012562765 sp012569925
GCF_012569785.1	f__Enterobacteriaceae_A	g__GCA-012562765	s__GCA-012562765 sp012569785	d__Bacteria; p__Pseudomonadota; c__Gammaproteobacteria; o__Enterobacterales; f__Enterobacteriaceae_A; g__GCA-012562765; s__GCA-012562765 sp012569785
GCF_012569525.1	f__Enterobacteriaceae_A	g__GCA-012562765	s__GCA-012562765 sp012569525	d__Bacteria; p__Pseudomonadota; c__Gammaproteobacteria; o__Enterobacterales; f__Enterobacteriaceae_A; g__GCA-012562765; s__GCA-012562765 sp012569525
GCF_012569285.1	f__Enterobacteriaceae_A	g__GCA-012562765	s__GCA-012562765 sp012569285	d__Bacteria; p__Pseudomonadota; c__Gammaproteobacteria; o__Enterobacterales; f__Enterobacteriaceae_A; g__GCA-012562765; s__GCA-012562765 sp012569285
GCF_012569045.1	f__Enterobacteriaceae_A	g__GCA-012562765	s__GCA-012562765 sp012569045	d__Bacteria; p__Pseudomonadota; c__Gammaproteobacteria; o__Enterobacterales; f__Enterobacteriaceae_A; g__GCA-012562765; s__GCA-012562765 sp012569045
GCF_012568845.1	f__Enterobacteriaceae_A	g__GCA-012562765	s__GCA-012562765 sp012568845	d__Bacteria; p__Pseudomonadota; c__Gammaproteobacteria; o__Enterobacterales; f__Enterobacteriaceae_A; g__GCA-012562765; s__GCA-012562765 sp012568845
GCF_012568645.1	f__Enterobacteriaceae_A	g__GCA-012562765	s__GCA-012562765 sp012568645	d__Bacteria; p__Pseudomonadota; c__Gammaproteobacteria; o__Enterobacterales; f__Enterobacteriaceae_A; g__GCA-012562765; s__GCA-012562765 sp012568645
GCF_012568445.1	f__Enterobacteriaceae_A	g__GCA-012562765	s__GCA-012562765 sp012568445	d__Bacteria; p__Pseudomonadota; c__Gammaproteobacteria; o__Enterobacterales; f__Enterobacteriaceae_A; g__GCA-012562765; s__GCA-012562765 sp012568445
GCF_012568245.1	f__Enterobacteriaceae_A	g__GCA-012562765	s__GCA-012562765 sp012568245	d__Bacteria; p__Pseudomonadota; c__Gammaproteobacteria; o__Enterobacterales; f__Enterobacteriaceae_A; g__GCA-012562765; s__GCA-012562765 sp012568245
GCF_012567955.1	f__Enterobacteriaceae_A	g__GCA-012562765	s__GCA-012562765 sp012567955	d__Bacteria; p__Pseudomonadota; c__Gammaproteobacteria; o__Enterobacterales; f__Enterobacteriaceae_A; g__GCA-012562765; s__GCA-012562765 sp012567955
GCF_012567685.1	f__Enterobacteriaceae_A	g__GCA-012562765	s__GCA-012562765 sp012567685	d__Bacteria; p__Pseudomonadota; c__Gammaproteobacteria; o__Enterobacterales; f__Enterobacteriaceae_A; g__GCA-012562765; s__GCA-012562765 sp012567685
GCF_012567545.1	f__Enterobacteriaceae_A	g__GCA-012562765	s__GCA-012562765 sp012567545	d__Bacteria; p__Pseudomonadota; c__Gammaproteobacteria; o__Enterobacterales; f__Enterobacteriaceae_A; g__GCA-012562765; s__GCA-012562765 sp012567545
GCF_012563325.1	f__Enterobacteriaceae_A	g__GCA-012562765	s__GCA-012562765 sp012563325	d__Bacteria; p__Pseudomonadota; c__Gammaproteobacteria; o__Enterobacterales; f__Enterobacteriaceae_A; g__GCA-012562765; s__GCA-012562765 sp012563325
GCF_012563145.1	f__Enterobacteriaceae_A	g__GCA-012562765	s__GCA-012562765 sp012563145	d__Bacteria; p__Pseudomonadota; c__Gammaproteobacteria; o__Enterobacterales; f__Enterobacteriaceae_A; g__GCA-012562765; s__GCA-012562765 sp012563145
GCF_012562965.1	f__Enterobacteriaceae_A	g__GCA-012562765	s__GCA-012562765 sp012562965	d__Bacteria; p__Pseudomonadota; c__Gammaproteobacteria; o__Enterobacterales; f__Enterobacteriaceae_A; g__GCA-012562765; s__GCA-012562765 sp012562965
GCF_012562765.1	f__Enterobacteriaceae_A	g__GCA-012562765	s__GCA-012562765 sp012562765	d__Bacteria; p__Pseudomonadota; c__Gammaproteobacteria; o__Enterobacterales; f__Enterobacteriaceae_A; g__GCA-012562765; s__GCA-012562765 sp012562765
GCF_012562605.1	f__Enterobacteriaceae_A	g__GCA-012562765	s__GCA-012562765 sp012562605	d__Bacteria; p__Pseudomonadota; c__Gammaproteobacteria; o__Enterobacterales; f__Enterobacteriaceae_A; g__GCA-012562765; s__GCA-012562765 sp012562605
GCF_001602625.1	f__Enterobacteriaceae	g__GCA-001602625	s__GCA-001602625 sp001602625	d__Bacteria; p__Pseudomonadota; c__Gammaproteobacteria; o__Enterobacterales; f__Enterobacteriaceae; g__GCA-001602625; s__GCA-001602625 sp001602625
GCA_002074035.1	f__Enterobacteriaceae_A	g__GBBU	s__GBBU sp002074035	d__Bacteria; p__Pseudomonadota; c__Gammaproteobacteria; o__Enterobacterales; f__Enterobacteriaceae_A; g__GBBU; s__GBBU sp002074035
GCA_030849405.1	f__Enterobacteriaceae_A	g__G030849185	s__G030849185 sp030849405	d__Bacteria; p__Pseudomonadota; c__Gammaproteobacteria; o__Enterobacterales; f__Enterobacteriaceae_A; g__G030849185; s__G030849185 sp030849405
GCA_030849345.1	f__Enterobacteriaceae_A	g__G030849185	s__G030849185 sp030849345	d__Bacteria; p__Pseudomonadota; c__Gammaproteobacteria; o__Enterobacterales; f__Enterobacteriaceae_A; g__G030849185; s__G030849185 sp030849345
GCA_030849285.1	f__Enterobacteriaceae_A	g__G030849185	s__G030849185 sp030849285	d__Bacteria; p__Pseudomonadota; c__Gammaproteobacteria; o__Enterobacterales; f__Enterobacteriaceae_A; g__G030849185; s__G030849185 sp030849285
GCA_030849185.1	f__Enterobacteriaceae_A	g__G030849185	s__G030849185 sp030849185	d__Bacteria; p__Pseudomonadota; c__Gammaproteobacteria; o__Enterobacterales; f__Enterobacteriaceae_A; g__G030849185; s__G030849185 sp030849185
GCF_003122425.1	f__Enterobacteriaceae	g__Fukatsuia	s__Fukatsuia symbiotica	d__Bacteria; p__Pseudomonadota; c__Gammaproteobacteria; o__Enterobacterales; f__Enterobacteriaceae; g__Fukatsuia; s__Fukatsuia symbiotica
GCF_000807275.1	f__Enterobacteriaceae	g__Frischella	s__Frischella perrara	d__Bacteria; p__Pseudomonadota; c__Gammaproteobacteria; o__Enterobacterales; f__Enterobacteriaceae; g__Frischella; s__Frischella perrara
GCF_014489845.1	f__Enterobacteriaceae	g__Frischella	s__Frischella japonica	d__Bacteria; p__Pseudomonadota; c__Gammaproteobacteria; o__Enterobacterales; f__Enterobacteriaceae; g__Frischella; s__Frischella japonica
GCA_000621185.1	f__Enterobacteriaceae	g__Franconibacter	s__Franconibacter pulveris	d__Bacteria; p__Pseudomonadota; c__Gammaproteobacteria; o__Enterobacterales; f__Enterobacteriaceae; g__Franconibacter; s__Franconibacter pulveris
GCF_000463115.2	f__Enterobacteriaceae	g__Franconibacter	s__Franconibacter helveticus	d__Bacteria; p__Pseudomonadota; c__Gammaproteobacteria; o__Enterobacterales; f__Enterobacteriaceae; g__Franconibacter; s__Franconibacter helveticus
GCA_024748595.1	f__Enterobacteriaceae	g__FFU	s__FFU sp024748595	d__Bacteria; p__Pseudomonadota; c__Gammaproteobacteria; o__Enterobacterales; f__Enterobacteriaceae; g__FFU; s__FFU sp024748595
GCA_946478305.1	f__Enterobacteriaceae	g__Ewingella	s__Ewingella sp946478305	d__Bacteria; p__Pseudomonadota; c__Gammaproteobacteria; o__Enterobacterales; f__Enterobacteriaceae; g__Ewingella; s__Ewingella sp946478305
GCA_003864575.1	f__Enterobacteriaceae	g__Ewingella	s__Ewingella sp003864575	d__Bacteria; p__Pseudomonadota; c__Gammaproteobacteria; o__Enterobacterales; f__Enterobacteriaceae; g__Ewingella; s__Ewingella sp003864575
GCF_014639435.1	f__Enterobacteriaceae	g__Ewingella	s__Ewingella psychrotolerans	d__Bacteria; p__Pseudomonadota; c__Gammaproteobacteria; o__Enterobacterales; f__Enterobacteriaceae; g__Ewingella; s__Ewingella psychrotolerans
GCF_006438725.1	f__Enterobacteriaceae	g__Ewingella	s__Ewingella americana_A	d__Bacteria; p__Pseudomonadota; c__Gammaproteobacteria; o__Enterobacterales; f__Enterobacteriaceae; g__Ewingella; s__Ewingella americana_A
GCF_000735345.1	f__Enterobacteriaceae	g__Ewingella	s__Ewingella americana	d__Bacteria; p__Pseudomonadota; c__Gammaproteobacteria; o__Enterobacterales; f__Enterobacteriaceae; g__Ewingella; s__Ewingella americana
GCF_014836715.1	f__Enterobacteriaceae	g__Escherichia	s__Escherichia whittamii	d__Bacteria; p__Pseudomonadota; c__Gammaproteobacteria; o__Enterobacterales; f__Enterobacteriaceae; g__Escherichia; s__Escherichia whittamii
GCF_005843885.1	f__Enterobacteriaceae	g__Escherichia	s__Escherichia sp005843885	d__Bacteria; p__Pseudomonadota; c__Gammaproteobacteria; o__Enterobacterales; f__Enterobacteriaceae; g__Escherichia; s__Escherichia sp005843885
GCF_004211955.1	f__Enterobacteriaceae	g__Escherichia	s__Escherichia sp004211955	d__Bacteria; p__Pseudomonadota; c__Gammaproteobacteria; o__Enterobacterales; f__Enterobacteriaceae; g__Escherichia; s__Escherichia sp004211955
GCF_002965065.1	f__Enterobacteriaceae	g__Escherichia	s__Escherichia sp002965065	d__Bacteria; p__Pseudomonadota; c__Gammaproteobacteria; o__Enterobacterales; f__Enterobacteriaceae; g__Escherichia; s__Escherichia sp002965065
GCF_029876145.1	f__Enterobacteriaceae	g__Escherichia	s__Escherichia ruysiae	d__Bacteria; p__Pseudomonadota; c__Gammaproteobacteria; o__Enterobacterales; f__Enterobacteriaceae; g__Escherichia; s__Escherichia ruysiae
GCF_002900365.1	f__Enterobacteriaceae	g__Escherichia	s__Escherichia marmotae	d__Bacteria; p__Pseudomonadota; c__Gammaproteobacteria; o__Enterobacterales; f__Enterobacteriaceae; g__Escherichia; s__Escherichia marmotae
GCF_000026225.1	f__Enterobacteriaceae	g__Escherichia	s__Escherichia fergusonii	d__Bacteria; p__Pseudomonadota; c__Gammaproteobacteria; o__Enterobacterales; f__Enterobacteriaceae; g__Escherichia; s__Escherichia fergusonii
GCF_000194175.1	f__Enterobacteriaceae	g__Escherichia	s__Escherichia coli_F	d__Bacteria; p__Pseudomonadota; c__Gammaproteobacteria; o__Enterobacterales; f__Enterobacteriaceae; g__Escherichia; s__Escherichia coli_F
GCF_011881725.1	f__Enterobacteriaceae	g__Escherichia	s__Escherichia coli_E	d__Bacteria; p__Pseudomonadota; c__Gammaproteobacteria; o__Enterobacterales; f__Enterobacteriaceae; g__Escherichia; s__Escherichia coli_E
GCF_003697165.2	f__Enterobacteriaceae	g__Escherichia	s__Escherichia coli	d__Bacteria; p__Pseudomonadota; c__Gammaproteobacteria; o__Enterobacterales; f__Enterobacteriaceae; g__Escherichia; s__Escherichia coli
GCF_000759775.1	f__Enterobacteriaceae	g__Escherichia	s__Escherichia albertii	d__Bacteria; p__Pseudomonadota; c__Gammaproteobacteria; o__Enterobacterales; f__Enterobacteriaceae; g__Escherichia; s__Escherichia albertii
GCF_022647505.1	f__Enterobacteriaceae	g__Erwinia_D	s__Erwinia_D beijingensis	d__Bacteria; p__Pseudomonadota; c__Gammaproteobacteria; o__Enterobacterales; f__Enterobacteriaceae; g__Erwinia_D; s__Erwinia_D beijingensis
GCA_002359495.1	f__Enterobacteriaceae	g__Erwinia_C	s__Erwinia_C superficialis	d__Bacteria; p__Pseudomonadota; c__Gammaproteobacteria; o__Enterobacterales; f__Enterobacteriaceae; g__Erwinia_C; s__Erwinia_C superficialis
GCF_900604315.1	f__Enterobacteriaceae	g__Erwinia_C	s__Erwinia_C mediterraneensis	d__Bacteria; p__Pseudomonadota; c__Gammaproteobacteria; o__Enterobacterales; f__Enterobacteriaceae; g__Erwinia_C; s__Erwinia_C mediterraneensis
GCF_000773975.1	f__Enterobacteriaceae	g__Erwinia	s__Erwinia typographi	d__Bacteria; p__Pseudomonadota; c__Gammaproteobacteria; o__Enterobacterales; f__Enterobacteriaceae; g__Erwinia; s__Erwinia typographi
GCF_021365465.1	f__Enterobacteriaceae	g__Erwinia	s__Erwinia tracheiphila	d__Bacteria; p__Pseudomonadota; c__Gammaproteobacteria; o__Enterobacterales; f__Enterobacteriaceae; g__Erwinia; s__Erwinia tracheiphila
GCF_000026185.1	f__Enterobacteriaceae	g__Erwinia	s__Erwinia tasmaniensis	d__Bacteria; p__Pseudomonadota; c__Gammaproteobacteria; o__Enterobacterales; f__Enterobacteriaceae; g__Erwinia; s__Erwinia tasmaniensis
GCA_945290265.1	f__Enterobacteriaceae	g__Erwinia	s__Erwinia sp945290265	d__Bacteria; p__Pseudomonadota; c__Gammaproteobacteria; o__Enterobacterales; f__Enterobacteriaceae; g__Erwinia; s__Erwinia sp945290265
GCA_913775305.1	f__Enterobacteriaceae	g__Erwinia	s__Erwinia sp913775305	d__Bacteria; p__Pseudomonadota; c__Gammaproteobacteria; o__Enterobacterales; f__Enterobacteriaceae; g__Erwinia; s__Erwinia sp913775305
GCF_900068895.1	f__Enterobacteriaceae	g__Erwinia	s__Erwinia sp900068895	d__Bacteria; p__Pseudomonadota; c__Gammaproteobacteria; o__Enterobacterales; f__Enterobacteriaceae; g__Erwinia; s__Erwinia sp900068895
GCF_030758455.1	f__Enterobacteriaceae	g__Erwinia	s__Erwinia sp030758455	d__Bacteria; p__Pseudomonadota; c__Gammaproteobacteria; o__Enterobacterales; f__Enterobacteriaceae; g__Erwinia; s__Erwinia sp030758455
GCF_009765445.1	f__Enterobacteriaceae	g__Erwinia	s__Erwinia sp009765445	d__Bacteria; p__Pseudomonadota; c__Gammaproteobacteria; o__Enterobacterales; f__Enterobacteriaceae; g__Erwinia; s__Erwinia sp009765445
GCF_009738185.1	f__Enterobacteriaceae	g__Erwinia	s__Erwinia sp009738185	d__Bacteria; p__Pseudomonadota; c__Gammaproteobacteria; o__Enterobacterales; f__Enterobacteriaceae; g__Erwinia; s__Erwinia sp009738185
GCF_007981265.1	f__Enterobacteriaceae	g__Erwinia	s__Erwinia sp007981265	d__Bacteria; p__Pseudomonadota; c__Gammaproteobacteria; o__Enterobacterales; f__Enterobacteriaceae; g__Erwinia; s__Erwinia sp007981265
GCF_003937915.1	f__Enterobacteriaceae	g__Erwinia	s__Erwinia sp003937915	d__Bacteria; p__Pseudomonadota; c__Gammaproteobacteria; o__Enterobacterales; f__Enterobacteriaceae; g__Erwinia; s__Erwinia sp003937915
GCF_003751505.1	f__Enterobacteriaceae	g__Erwinia	s__Erwinia sp003751505	d__Bacteria; p__Pseudomonadota; c__Gammaproteobacteria; o__Enterobacterales; f__Enterobacteriaceae; g__Erwinia; s__Erwinia sp003751505
GCA_003512805.1	f__Enterobacteriaceae	g__Erwinia	s__Erwinia sp003512805	d__Bacteria; p__Pseudomonadota; c__Gammaproteobacteria; o__Enterobacterales; f__Enterobacteriaceae; g__Erwinia; s__Erwinia sp003512805
GCF_018141005.1	f__Enterobacteriaceae	g__Erwinia	s__Erwinia sp001422605	d__Bacteria; p__Pseudomonadota; c__Gammaproteobacteria; o__Enterobacterales; f__Enterobacteriaceae; g__Erwinia; s__Erwinia sp001422605
GCF_000599885.1	f__Enterobacteriaceae	g__Erwinia	s__Erwinia sp000599885	d__Bacteria; p__Pseudomonadota; c__Gammaproteobacteria; o__Enterobacterales; f__Enterobacteriaceae; g__Erwinia; s__Erwinia sp000599885
GCF_012271765.1	f__Enterobacteriaceae	g__Erwinia	s__Erwinia rhapontici	d__Bacteria; p__Pseudomonadota; c__Gammaproteobacteria; o__Enterobacterales; f__Enterobacteriaceae; g__Erwinia; s__Erwinia rhapontici
GCF_000026985.1	f__Enterobacteriaceae	g__Erwinia	s__Erwinia pyrifoliae	d__Bacteria; p__Pseudomonadota; c__Gammaproteobacteria; o__Enterobacterales; f__Enterobacteriaceae; g__Erwinia; s__Erwinia pyrifoliae
GCF_003846135.1	f__Enterobacteriaceae	g__Erwinia	s__Erwinia psidii	d__Bacteria; p__Pseudomonadota; c__Gammaproteobacteria; o__Enterobacterales; f__Enterobacteriaceae; g__Erwinia; s__Erwinia psidii
GCF_001050515.1	f__Enterobacteriaceae	g__Erwinia	s__Erwinia piriflorinigrans	d__Bacteria; p__Pseudomonadota; c__Gammaproteobacteria; o__Enterobacterales; f__Enterobacteriaceae; g__Erwinia; s__Erwinia piriflorinigrans
GCF_019132875.1	f__Enterobacteriaceae	g__Erwinia	s__Erwinia phyllosphaerae	d__Bacteria; p__Pseudomonadota; c__Gammaproteobacteria; o__Enterobacterales; f__Enterobacteriaceae; g__Erwinia; s__Erwinia phyllosphaerae
GCF_014838825.1	f__Enterobacteriaceae	g__Erwinia	s__Erwinia persicina_A	d__Bacteria; p__Pseudomonadota; c__Gammaproteobacteria; o__Enterobacterales; f__Enterobacteriaceae; g__Erwinia; s__Erwinia persicina_A
GCF_001571305.1	f__Enterobacteriaceae	g__Erwinia	s__Erwinia persicina	d__Bacteria; p__Pseudomonadota; c__Gammaproteobacteria; o__Enterobacterales; f__Enterobacteriaceae; g__Erwinia; s__Erwinia persicina
GCF_000770305.1	f__Enterobacteriaceae	g__Erwinia	s__Erwinia oleae	d__Bacteria; p__Pseudomonadota; c__Gammaproteobacteria; o__Enterobacterales; f__Enterobacteriaceae; g__Erwinia; s__Erwinia oleae
GCF_000590885.1	f__Enterobacteriaceae	g__Erwinia	s__Erwinia mallotivora	d__Bacteria; p__Pseudomonadota; c__Gammaproteobacteria; o__Enterobacterales; f__Enterobacteriaceae; g__Erwinia; s__Erwinia mallotivora
GCF_009295515.1	f__Enterobacteriaceae	g__Erwinia	s__Erwinia endophytica	d__Bacteria; p__Pseudomonadota; c__Gammaproteobacteria; o__Enterobacterales; f__Enterobacteriaceae; g__Erwinia; s__Erwinia endophytica
GCF_001756855.1	f__Enterobacteriaceae	g__Erwinia	s__Erwinia dacicola	d__Bacteria; p__Pseudomonadota; c__Gammaproteobacteria; o__Enterobacterales; f__Enterobacteriaceae; g__Erwinia; s__Erwinia dacicola
GCF_016909495.1	f__Enterobacteriaceae	g__Erwinia	s__Erwinia coffeiphila	d__Bacteria; p__Pseudomonadota; c__Gammaproteobacteria; o__Enterobacterales; f__Enterobacteriaceae; g__Erwinia; s__Erwinia coffeiphila
GCF_000196615.1	f__Enterobacteriaceae	g__Erwinia	s__Erwinia billingiae	d__Bacteria; p__Pseudomonadota; c__Gammaproteobacteria; o__Enterobacterales; f__Enterobacteriaceae; g__Erwinia; s__Erwinia billingiae
GCF_024169515.1	f__Enterobacteriaceae	g__Erwinia	s__Erwinia aphidicola	d__Bacteria; p__Pseudomonadota; c__Gammaproteobacteria; o__Enterobacterales; f__Enterobacteriaceae; g__Erwinia; s__Erwinia aphidicola
GCF_017161565.1	f__Enterobacteriaceae	g__Erwinia	s__Erwinia amylovora	d__Bacteria; p__Pseudomonadota; c__Gammaproteobacteria; o__Enterobacterales; f__Enterobacteriaceae; g__Erwinia; s__Erwinia amylovora
GCF_001484765.1	f__Enterobacteriaceae	g__Entomohabitans	s__Entomohabitans teleogrylli	d__Bacteria; p__Pseudomonadota; c__Gammaproteobacteria; o__Enterobacterales; f__Enterobacteriaceae; g__Entomohabitans; s__Entomohabitans teleogrylli
GCF_900116015.1	f__Enterobacteriaceae	g__Enterobacter_D	s__Enterobacter_D sp900116015	d__Bacteria; p__Pseudomonadota; c__Gammaproteobacteria; o__Enterobacterales; f__Enterobacteriaceae; g__Enterobacter_D; s__Enterobacter_D sp900116015
GCF_019218745.1	f__Enterobacteriaceae	g__Enterobacter_D	s__Enterobacter_D sp019218745	d__Bacteria; p__Pseudomonadota; c__Gammaproteobacteria; o__Enterobacterales; f__Enterobacteriaceae; g__Enterobacter_D; s__Enterobacter_D sp019218745
GCF_001888805.2	f__Enterobacteriaceae	g__Enterobacter_D	s__Enterobacter_D sp001888805	d__Bacteria; p__Pseudomonadota; c__Gammaproteobacteria; o__Enterobacterales; f__Enterobacteriaceae; g__Enterobacter_D; s__Enterobacter_D sp001888805
GCA_018323985.1	f__Enterobacteriaceae	g__Enterobacter_D	s__Enterobacter_D kobei_A	d__Bacteria; p__Pseudomonadota; c__Gammaproteobacteria; o__Enterobacterales; f__Enterobacteriaceae; g__Enterobacter_D; s__Enterobacter_D kobei_A
GCF_019237635.1	f__Enterobacteriaceae	g__Enterobacter_B	s__Enterobacter_B sp019237635	d__Bacteria; p__Pseudomonadota; c__Gammaproteobacteria; o__Enterobacterales; f__Enterobacteriaceae; g__Enterobacter_B; s__Enterobacter_B sp019237635
GCF_000164865.1	f__Enterobacteriaceae	g__Enterobacter_B	s__Enterobacter_B lignolyticus	d__Bacteria; p__Pseudomonadota; c__Gammaproteobacteria; o__Enterobacterales; f__Enterobacteriaceae; g__Enterobacter_B; s__Enterobacter_B lignolyticus
GCF_004331265.1	f__Enterobacteriaceae	g__Enterobacter	s__Enterobacter wuhouensis	d__Bacteria; p__Pseudomonadota; c__Gammaproteobacteria; o__Enterobacterales; f__Enterobacteriaceae; g__Enterobacter; s__Enterobacter wuhouensis
GCF_008364555.1	f__Enterobacteriaceae	g__Enterobacter	s__Enterobacter vonholyi	d__Bacteria; p__Pseudomonadota; c__Gammaproteobacteria; o__Enterobacterales; f__Enterobacteriaceae; g__Enterobacter; s__Enterobacter vonholyi
GCA_946477805.1	f__Enterobacteriaceae	g__Enterobacter	s__Enterobacter sp946477805	d__Bacteria; p__Pseudomonadota; c__Gammaproteobacteria; o__Enterobacterales; f__Enterobacteriaceae; g__Enterobacter; s__Enterobacter sp946477805
GCF_918797525.1	f__Enterobacteriaceae	g__Enterobacter	s__Enterobacter sp918797525	d__Bacteria; p__Pseudomonadota; c__Gammaproteobacteria; o__Enterobacterales; f__Enterobacteriaceae; g__Enterobacter; s__Enterobacter sp918797525
GCA_913778545.1	f__Enterobacteriaceae	g__Enterobacter	s__Enterobacter sp913778545	d__Bacteria; p__Pseudomonadota; c__Gammaproteobacteria; o__Enterobacterales; f__Enterobacteriaceae; g__Enterobacter; s__Enterobacter sp913778545
GCA_023425455.1	f__Enterobacteriaceae	g__Enterobacter	s__Enterobacter sp023425455	d__Bacteria; p__Pseudomonadota; c__Gammaproteobacteria; o__Enterobacterales; f__Enterobacteriaceae; g__Enterobacter; s__Enterobacter sp023425455
GCF_019968765.1	f__Enterobacteriaceae	g__Enterobacter	s__Enterobacter sp019968765	d__Bacteria; p__Pseudomonadota; c__Gammaproteobacteria; o__Enterobacterales; f__Enterobacteriaceae; g__Enterobacter; s__Enterobacter sp019968765
GCF_019718755.1	f__Enterobacteriaceae	g__Enterobacter	s__Enterobacter sp019718755	d__Bacteria; p__Pseudomonadota; c__Gammaproteobacteria; o__Enterobacterales; f__Enterobacteriaceae; g__Enterobacter; s__Enterobacter sp019718755
GCF_013927005.1	f__Enterobacteriaceae	g__Enterobacter	s__Enterobacter sp013927005	d__Bacteria; p__Pseudomonadota; c__Gammaproteobacteria; o__Enterobacterales; f__Enterobacteriaceae; g__Enterobacter; s__Enterobacter sp013927005
GCF_003057745.1	f__Enterobacteriaceae	g__Enterobacter	s__Enterobacter sp003057745	d__Bacteria; p__Pseudomonadota; c__Gammaproteobacteria; o__Enterobacterales; f__Enterobacteriaceae; g__Enterobacter; s__Enterobacter sp003057745
GCF_000493015.1	f__Enterobacteriaceae	g__Enterobacter	s__Enterobacter sp000493015	d__Bacteria; p__Pseudomonadota; c__Gammaproteobacteria; o__Enterobacterales; f__Enterobacteriaceae; g__Enterobacter; s__Enterobacter sp000493015
GCF_001654845.1	f__Enterobacteriaceae	g__Enterobacter	s__Enterobacter soli	d__Bacteria; p__Pseudomonadota; c__Gammaproteobacteria; o__Enterobacterales; f__Enterobacteriaceae; g__Enterobacter; s__Enterobacter soli
GCF_002939185.1	f__Enterobacteriaceae	g__Enterobacter	s__Enterobacter sichuanensis	d__Bacteria; p__Pseudomonadota; c__Gammaproteobacteria; o__Enterobacterales; f__Enterobacteriaceae; g__Enterobacter; s__Enterobacter sichuanensis
GCF_001729805.1	f__Enterobacteriaceae	g__Enterobacter	s__Enterobacter roggenkampii	d__Bacteria; p__Pseudomonadota; c__Gammaproteobacteria; o__Enterobacterales; f__Enterobacteriaceae; g__Enterobacter; s__Enterobacter roggenkampii
GCA_019351845.1	f__Enterobacteriaceae	g__Enterobacter	s__Enterobacter quasiroggenkampii	d__Bacteria; p__Pseudomonadota; c__Gammaproteobacteria; o__Enterobacterales; f__Enterobacteriaceae; g__Enterobacter; s__Enterobacter quasiroggenkampii
GCF_004331385.1	f__Enterobacteriaceae	g__Enterobacter	s__Enterobacter quasihormaechei	d__Bacteria; p__Pseudomonadota; c__Gammaproteobacteria; o__Enterobacterales; f__Enterobacteriaceae; g__Enterobacter; s__Enterobacter quasihormaechei
GCF_026420145.1	f__Enterobacteriaceae	g__Enterobacter	s__Enterobacter pseudoroggenkampii	d__Bacteria; p__Pseudomonadota; c__Gammaproteobacteria; o__Enterobacterales; f__Enterobacteriaceae; g__Enterobacter; s__Enterobacter pseudoroggenkampii
GCF_009176645.1	f__Enterobacteriaceae	g__Enterobacter	s__Enterobacter oligotrophicus	d__Bacteria; p__Pseudomonadota; c__Gammaproteobacteria; o__Enterobacterales; f__Enterobacteriaceae; g__Enterobacter; s__Enterobacter oligotrophicus
GCF_004402045.1	f__Enterobacteriaceae	g__Enterobacter	s__Enterobacter nimipressuralis_A	d__Bacteria; p__Pseudomonadota; c__Gammaproteobacteria; o__Enterobacterales; f__Enterobacteriaceae; g__Enterobacter; s__Enterobacter nimipressuralis_A
GCA_024160165.1	f__Enterobacteriaceae	g__Enterobacter	s__Enterobacter nematophilus	d__Bacteria; p__Pseudomonadota; c__Gammaproteobacteria; o__Enterobacterales; f__Enterobacteriaceae; g__Enterobacter; s__Enterobacter nematophilus
GCF_025244905.1	f__Enterobacteriaceae	g__Enterobacter	s__Enterobacter mori_A	d__Bacteria; p__Pseudomonadota; c__Gammaproteobacteria; o__Enterobacterales; f__Enterobacteriaceae; g__Enterobacter; s__Enterobacter mori_A
GCF_000211415.1	f__Enterobacteriaceae	g__Enterobacter	s__Enterobacter mori	d__Bacteria; p__Pseudomonadota; c__Gammaproteobacteria; o__Enterobacterales; f__Enterobacteriaceae; g__Enterobacter; s__Enterobacter mori
GCF_001750725.1	f__Enterobacteriaceae	g__Enterobacter	s__Enterobacter ludwigii	d__Bacteria; p__Pseudomonadota; c__Gammaproteobacteria; o__Enterobacterales; f__Enterobacteriaceae; g__Enterobacter; s__Enterobacter ludwigii
GCF_001729765.1	f__Enterobacteriaceae	g__Enterobacter	s__Enterobacter kobei	d__Bacteria; p__Pseudomonadota; c__Gammaproteobacteria; o__Enterobacterales; f__Enterobacteriaceae; g__Enterobacter; s__Enterobacter kobei
GCF_003594935.2	f__Enterobacteriaceae	g__Enterobacter	s__Enterobacter huaxiensis	d__Bacteria; p__Pseudomonadota; c__Gammaproteobacteria; o__Enterobacterales; f__Enterobacteriaceae; g__Enterobacter; s__Enterobacter huaxiensis
GCA_006385655.1	f__Enterobacteriaceae	g__Enterobacter	s__Enterobacter hormaechei_C	d__Bacteria; p__Pseudomonadota; c__Gammaproteobacteria; o__Enterobacterales; f__Enterobacteriaceae; g__Enterobacter; s__Enterobacter hormaechei_C
GCF_008082005.1	f__Enterobacteriaceae	g__Enterobacter	s__Enterobacter hormaechei_B	d__Bacteria; p__Pseudomonadota; c__Gammaproteobacteria; o__Enterobacterales; f__Enterobacteriaceae; g__Enterobacter; s__Enterobacter hormaechei_B
GCF_001875655.1	f__Enterobacteriaceae	g__Enterobacter	s__Enterobacter hormaechei	d__Bacteria; p__Pseudomonadota; c__Gammaproteobacteria; o__Enterobacterales; f__Enterobacteriaceae; g__Enterobacter; s__Enterobacter hormaechei
GCF_001729745.1	f__Enterobacteriaceae	g__Enterobacter	s__Enterobacter hoffmannii	d__Bacteria; p__Pseudomonadota; c__Gammaproteobacteria; o__Enterobacterales; f__Enterobacteriaceae; g__Enterobacter; s__Enterobacter hoffmannii
GCF_008364625.1	f__Enterobacteriaceae	g__Enterobacter	s__Enterobacter dykesii	d__Bacteria; p__Pseudomonadota; c__Gammaproteobacteria; o__Enterobacterales; f__Enterobacteriaceae; g__Enterobacter; s__Enterobacter dykesii
GCF_024599795.1	f__Enterobacteriaceae	g__Enterobacter	s__Enterobacter dissolvens	d__Bacteria; p__Pseudomonadota; c__Gammaproteobacteria; o__Enterobacterales; f__Enterobacteriaceae; g__Enterobacter; s__Enterobacter dissolvens
GCF_011078175.1	f__Enterobacteriaceae	g__Enterobacter	s__Enterobacter cloacae_Q	d__Bacteria; p__Pseudomonadota; c__Gammaproteobacteria; o__Enterobacterales; f__Enterobacteriaceae; g__Enterobacter; s__Enterobacter cloacae_Q
GCF_014169315.1	f__Enterobacteriaceae	g__Enterobacter	s__Enterobacter cloacae_P	d__Bacteria; p__Pseudomonadota; c__Gammaproteobacteria; o__Enterobacterales; f__Enterobacteriaceae; g__Enterobacter; s__Enterobacter cloacae_P
GCF_013375935.1	f__Enterobacteriaceae	g__Enterobacter	s__Enterobacter cloacae_O	d__Bacteria; p__Pseudomonadota; c__Gammaproteobacteria; o__Enterobacterales; f__Enterobacteriaceae; g__Enterobacter; s__Enterobacter cloacae_O
GCF_011754535.1	f__Enterobacteriaceae	g__Enterobacter	s__Enterobacter cloacae_N	d__Bacteria; p__Pseudomonadota; c__Gammaproteobacteria; o__Enterobacterales; f__Enterobacteriaceae; g__Enterobacter; s__Enterobacter cloacae_N
GCF_002208095.1	f__Enterobacteriaceae	g__Enterobacter	s__Enterobacter cloacae_M	d__Bacteria; p__Pseudomonadota; c__Gammaproteobacteria; o__Enterobacterales; f__Enterobacteriaceae; g__Enterobacter; s__Enterobacter cloacae_M
GCF_001022965.1	f__Enterobacteriaceae	g__Enterobacter	s__Enterobacter cloacae_L	d__Bacteria; p__Pseudomonadota; c__Gammaproteobacteria; o__Enterobacterales; f__Enterobacteriaceae; g__Enterobacter; s__Enterobacter cloacae_L
GCA_023023105.1	f__Enterobacteriaceae	g__Enterobacter	s__Enterobacter cloacae_I	d__Bacteria; p__Pseudomonadota; c__Gammaproteobacteria; o__Enterobacterales; f__Enterobacteriaceae; g__Enterobacter; s__Enterobacter cloacae_I
GCF_000025565.1	f__Enterobacteriaceae	g__Enterobacter	s__Enterobacter cloacae	d__Bacteria; p__Pseudomonadota; c__Gammaproteobacteria; o__Enterobacterales; f__Enterobacteriaceae; g__Enterobacter; s__Enterobacter cloacae
GCF_003594915.1	f__Enterobacteriaceae	g__Enterobacter	s__Enterobacter chuandaensis	d__Bacteria; p__Pseudomonadota; c__Gammaproteobacteria; o__Enterobacterales; f__Enterobacteriaceae; g__Enterobacter; s__Enterobacter chuandaensis
GCF_001984825.2	f__Enterobacteriaceae	g__Enterobacter	s__Enterobacter chengduensis	d__Bacteria; p__Pseudomonadota; c__Gammaproteobacteria; o__Enterobacterales; f__Enterobacteriaceae; g__Enterobacter; s__Enterobacter chengduensis
GCF_019047785.1	f__Enterobacteriaceae	g__Enterobacter	s__Enterobacter cancerogenus	d__Bacteria; p__Pseudomonadota; c__Gammaproteobacteria; o__Enterobacterales; f__Enterobacteriaceae; g__Enterobacter; s__Enterobacter cancerogenus
GCF_900324475.1	f__Enterobacteriaceae	g__Enterobacter	s__Enterobacter bugandensis	d__Bacteria; p__Pseudomonadota; c__Gammaproteobacteria; o__Enterobacterales; f__Enterobacteriaceae; g__Enterobacter; s__Enterobacter bugandensis
GCF_030444555.1	f__Enterobacteriaceae	g__Enterobacter	s__Enterobacter asburiae_F	d__Bacteria; p__Pseudomonadota; c__Gammaproteobacteria; o__Enterobacterales; f__Enterobacteriaceae; g__Enterobacter; s__Enterobacter asburiae_F
GCF_021440515.1	f__Enterobacteriaceae	g__Enterobacter	s__Enterobacter asburiae_E	d__Bacteria; p__Pseudomonadota; c__Gammaproteobacteria; o__Enterobacterales; f__Enterobacteriaceae; g__Enterobacter; s__Enterobacter asburiae_E
GCF_024599655.1	f__Enterobacteriaceae	g__Enterobacter	s__Enterobacter asburiae_D	d__Bacteria; p__Pseudomonadota; c__Gammaproteobacteria; o__Enterobacterales; f__Enterobacteriaceae; g__Enterobacter; s__Enterobacter asburiae_D
GCF_008080435.1	f__Enterobacteriaceae	g__Enterobacter	s__Enterobacter asburiae_C	d__Bacteria; p__Pseudomonadota; c__Gammaproteobacteria; o__Enterobacterales; f__Enterobacteriaceae; g__Enterobacter; s__Enterobacter asburiae_C
GCF_007035645.1	f__Enterobacteriaceae	g__Enterobacter	s__Enterobacter asburiae_B	d__Bacteria; p__Pseudomonadota; c__Gammaproteobacteria; o__Enterobacterales; f__Enterobacteriaceae; g__Enterobacter; s__Enterobacter asburiae_B
GCF_001521715.1	f__Enterobacteriaceae	g__Enterobacter	s__Enterobacter asburiae	d__Bacteria; p__Pseudomonadota; c__Gammaproteobacteria; o__Enterobacterales; f__Enterobacteriaceae; g__Enterobacter; s__Enterobacter asburiae
GCF_003363015.1	f__Enterobacteriaceae	g__Enterobacillus	s__Enterobacillus tribolii	d__Bacteria; p__Pseudomonadota; c__Gammaproteobacteria; o__Enterobacterales; f__Enterobacteriaceae; g__Enterobacillus; s__Enterobacillus tribolii
GCF_003113495.2	f__Enterobacteriaceae	g__Edwardsiella	s__Edwardsiella tarda	d__Bacteria; p__Pseudomonadota; c__Gammaproteobacteria; o__Enterobacterales; f__Enterobacteriaceae; g__Edwardsiella; s__Edwardsiella tarda
GCF_001896205.1	f__Enterobacteriaceae	g__Edwardsiella	s__Edwardsiella piscicida	d__Bacteria; p__Pseudomonadota; c__Gammaproteobacteria; o__Enterobacterales; f__Enterobacteriaceae; g__Edwardsiella; s__Edwardsiella piscicida
GCF_000264785.1	f__Enterobacteriaceae	g__Edwardsiella	s__Edwardsiella ictaluri	d__Bacteria; p__Pseudomonadota; c__Gammaproteobacteria; o__Enterobacterales; f__Enterobacteriaceae; g__Edwardsiella; s__Edwardsiella ictaluri
GCF_000474215.1	f__Enterobacteriaceae	g__Edwardsiella	s__Edwardsiella hoshinae	d__Bacteria; p__Pseudomonadota; c__Gammaproteobacteria; o__Enterobacterales; f__Enterobacteriaceae; g__Edwardsiella; s__Edwardsiella hoshinae
GCF_008801815.1	f__Enterobacteriaceae	g__Edwardsiella	s__Edwardsiella anguillarum	d__Bacteria; p__Pseudomonadota; c__Gammaproteobacteria; o__Enterobacterales; f__Enterobacteriaceae; g__Edwardsiella; s__Edwardsiella anguillarum
GCF_003332275.1	f__Enterobacteriaceae	g__Edaphovirga	s__Edaphovirga cremea	d__Bacteria; p__Pseudomonadota; c__Gammaproteobacteria; o__Enterobacterales; f__Enterobacteriaceae; g__Edaphovirga; s__Edaphovirga cremea
GCA_020541345.1	f__Enterobacteriaceae	g__Ecksteinia	s__Ecksteinia adelgidicola	d__Bacteria; p__Pseudomonadota; c__Gammaproteobacteria; o__Enterobacterales; f__Enterobacteriaceae; g__Ecksteinia; s__Ecksteinia adelgidicola
GCF_001517405.1	f__Enterobacteriaceae	g__Duffyella	s__Duffyella gerundensis	d__Bacteria; p__Pseudomonadota; c__Gammaproteobacteria; o__Enterobacterales; f__Enterobacteriaceae; g__Duffyella; s__Duffyella gerundensis
GCA_946480445.1	f__Enterobacteriaceae	g__Dryocola	s__Dryocola sp946480445	d__Bacteria; p__Pseudomonadota; c__Gammaproteobacteria; o__Enterobacterales; f__Enterobacteriaceae; g__Dryocola; s__Dryocola sp946480445
GCF_003628475.1	f__Enterobacteriaceae	g__Dryocola	s__Dryocola sp002321695	d__Bacteria; p__Pseudomonadota; c__Gammaproteobacteria; o__Enterobacterales; f__Enterobacteriaceae; g__Dryocola; s__Dryocola sp002321695
GCF_011808225.1	f__Enterobacteriaceae	g__Dryocola	s__Dryocola colo	d__Bacteria; p__Pseudomonadota; c__Gammaproteobacteria; o__Enterobacterales; f__Enterobacteriaceae; g__Dryocola; s__Dryocola colo
GCF_025215155.1	f__Enterobacteriaceae	g__Dryocola	s__Dryocola clanedunensis	d__Bacteria; p__Pseudomonadota; c__Gammaproteobacteria; o__Enterobacterales; f__Enterobacteriaceae; g__Dryocola; s__Dryocola clanedunensis
GCF_025215095.1	f__Enterobacteriaceae	g__Dryocola	s__Dryocola boscaweniae	d__Bacteria; p__Pseudomonadota; c__Gammaproteobacteria; o__Enterobacterales; f__Enterobacteriaceae; g__Dryocola; s__Dryocola boscaweniae
GCF_900039485.1	f__Enterobacteriaceae	g__Doolittlea	s__Doolittlea endobia	d__Bacteria; p__Pseudomonadota; c__Gammaproteobacteria; o__Enterobacterales; f__Enterobacteriaceae; g__Doolittlea; s__Doolittlea endobia
GCA_002469605.1	f__Enterobacteriaceae	g__DKMV01	s__DKMV01 sp002469605	d__Bacteria; p__Pseudomonadota; c__Gammaproteobacteria; o__Enterobacterales; f__Enterobacteriaceae; g__DKMV01; s__DKMV01 sp002469605
GCF_000406165.1	f__Enterobacteriaceae	g__Dickeya	s__Dickeya zeae	d__Bacteria; p__Pseudomonadota; c__Gammaproteobacteria; o__Enterobacterales; f__Enterobacteriaceae; g__Dickeya; s__Dickeya zeae
GCF_000784735.1	f__Enterobacteriaceae	g__Dickeya	s__Dickeya undicola	d__Bacteria; p__Pseudomonadota; c__Gammaproteobacteria; o__Enterobacterales; f__Enterobacteriaceae; g__Dickeya; s__Dickeya undicola
GCF_001644705.1	f__Enterobacteriaceae	g__Dickeya	s__Dickeya solani	d__Bacteria; p__Pseudomonadota; c__Gammaproteobacteria; o__Enterobacterales; f__Enterobacteriaceae; g__Dickeya; s__Dickeya solani
GCF_007858975.2	f__Enterobacteriaceae	g__Dickeya	s__Dickeya poaceiphila	d__Bacteria; p__Pseudomonadota; c__Gammaproteobacteria; o__Enterobacterales; f__Enterobacteriaceae; g__Dickeya; s__Dickeya poaceiphila
GCF_009372235.1	f__Enterobacteriaceae	g__Dickeya	s__Dickeya oryzae	d__Bacteria; p__Pseudomonadota; c__Gammaproteobacteria; o__Enterobacterales; f__Enterobacteriaceae; g__Dickeya; s__Dickeya oryzae
GCF_029635795.1	f__Enterobacteriaceae	g__Dickeya	s__Dickeya lacustris	d__Bacteria; p__Pseudomonadota; c__Gammaproteobacteria; o__Enterobacterales; f__Enterobacteriaceae; g__Dickeya; s__Dickeya lacustris
GCF_002812485.1	f__Enterobacteriaceae	g__Dickeya	s__Dickeya fangzhongdai	d__Bacteria; p__Pseudomonadota; c__Gammaproteobacteria; o__Enterobacterales; f__Enterobacteriaceae; g__Dickeya; s__Dickeya fangzhongdai
GCF_000365305.1	f__Enterobacteriaceae	g__Dickeya	s__Dickeya dianthicola	d__Bacteria; p__Pseudomonadota; c__Gammaproteobacteria; o__Enterobacterales; f__Enterobacteriaceae; g__Dickeya; s__Dickeya dianthicola
GCF_000406145.1	f__Enterobacteriaceae	g__Dickeya	s__Dickeya dadantii	d__Bacteria; p__Pseudomonadota; c__Gammaproteobacteria; o__Enterobacterales; f__Enterobacteriaceae; g__Dickeya; s__Dickeya dadantii
GCF_000406105.1	f__Enterobacteriaceae	g__Dickeya	s__Dickeya chrysanthemi	d__Bacteria; p__Pseudomonadota; c__Gammaproteobacteria; o__Enterobacterales; f__Enterobacteriaceae; g__Dickeya; s__Dickeya chrysanthemi
GCF_900095885.1	f__Enterobacteriaceae	g__Dickeya	s__Dickeya aquatica	d__Bacteria; p__Pseudomonadota; c__Gammaproteobacteria; o__Enterobacterales; f__Enterobacteriaceae; g__Dickeya; s__Dickeya aquatica
GCF_019646055.1	f__Enterobacteriaceae	g__CWE	s__CWE sp019646055	d__Bacteria; p__Pseudomonadota; c__Gammaproteobacteria; o__Enterobacterales; f__Enterobacteriaceae; g__CWE; s__CWE sp019646055
GCF_001277175.1	f__Enterobacteriaceae	g__Cronobacter	s__Cronobacter universalis	d__Bacteria; p__Pseudomonadota; c__Gammaproteobacteria; o__Enterobacterales; f__Enterobacteriaceae; g__Cronobacter; s__Cronobacter universalis
GCA_000027065.2	f__Enterobacteriaceae	g__Cronobacter	s__Cronobacter turicensis	d__Bacteria; p__Pseudomonadota; c__Gammaproteobacteria; o__Enterobacterales; f__Enterobacteriaceae; g__Cronobacter; s__Cronobacter turicensis
GCF_000982825.1	f__Enterobacteriaceae	g__Cronobacter	s__Cronobacter sakazakii	d__Bacteria; p__Pseudomonadota; c__Gammaproteobacteria; o__Enterobacterales; f__Enterobacteriaceae; g__Cronobacter; s__Cronobacter sakazakii
GCF_001277195.1	f__Enterobacteriaceae	g__Cronobacter	s__Cronobacter muytjensii	d__Bacteria; p__Pseudomonadota; c__Gammaproteobacteria; o__Enterobacterales; f__Enterobacteriaceae; g__Cronobacter; s__Cronobacter muytjensii
GCF_001277215.2	f__Enterobacteriaceae	g__Cronobacter	s__Cronobacter malonaticus	d__Bacteria; p__Pseudomonadota; c__Gammaproteobacteria; o__Enterobacterales; f__Enterobacteriaceae; g__Cronobacter; s__Cronobacter malonaticus
GCF_001277235.1	f__Enterobacteriaceae	g__Cronobacter	s__Cronobacter dublinensis	d__Bacteria; p__Pseudomonadota; c__Gammaproteobacteria; o__Enterobacterales; f__Enterobacteriaceae; g__Cronobacter; s__Cronobacter dublinensis
GCF_001277255.1	f__Enterobacteriaceae	g__Cronobacter	s__Cronobacter condimenti	d__Bacteria; p__Pseudomonadota; c__Gammaproteobacteria; o__Enterobacterales; f__Enterobacteriaceae; g__Cronobacter; s__Cronobacter condimenti
GCF_002918555.1	f__Enterobacteriaceae	g__Citrobacter_C	s__Citrobacter_C amalonaticus_A	d__Bacteria; p__Pseudomonadota; c__Gammaproteobacteria; o__Enterobacterales; f__Enterobacteriaceae; g__Citrobacter_C; s__Citrobacter_C amalonaticus_A
GCA_900446925.1	f__Enterobacteriaceae	g__Citrobacter_B	s__Citrobacter_B koseri	d__Bacteria; p__Pseudomonadota; c__Gammaproteobacteria; o__Enterobacterales; f__Enterobacteriaceae; g__Citrobacter_B; s__Citrobacter_B koseri
GCA_009363175.1	f__Enterobacteriaceae	g__Citrobacter_A	s__Citrobacter_A telavivensis	d__Bacteria; p__Pseudomonadota; c__Gammaproteobacteria; o__Enterobacterales; f__Enterobacteriaceae; g__Citrobacter_A; s__Citrobacter_A telavivensis
GCA_019415335.1	f__Enterobacteriaceae	g__Citrobacter_A	s__Citrobacter_A sp019415335	d__Bacteria; p__Pseudomonadota; c__Gammaproteobacteria; o__Enterobacterales; f__Enterobacteriaceae; g__Citrobacter_A; s__Citrobacter_A sp019415335
GCF_013836145.1	f__Enterobacteriaceae	g__Citrobacter_A	s__Citrobacter_A sp013836145	d__Bacteria; p__Pseudomonadota; c__Gammaproteobacteria; o__Enterobacterales; f__Enterobacteriaceae; g__Citrobacter_A; s__Citrobacter_A sp013836145
GCF_000759835.1	f__Enterobacteriaceae	g__Citrobacter_A	s__Citrobacter_A sedlakii	d__Bacteria; p__Pseudomonadota; c__Gammaproteobacteria; o__Enterobacterales; f__Enterobacteriaceae; g__Citrobacter_A; s__Citrobacter_A sedlakii
GCF_021278985.1	f__Enterobacteriaceae	g__Citrobacter_A	s__Citrobacter_A rodentium	d__Bacteria; p__Pseudomonadota; c__Gammaproteobacteria; o__Enterobacterales; f__Enterobacteriaceae; g__Citrobacter_A; s__Citrobacter_A rodentium
GCF_019048065.1	f__Enterobacteriaceae	g__Citrobacter_A	s__Citrobacter_A farmeri	d__Bacteria; p__Pseudomonadota; c__Gammaproteobacteria; o__Enterobacterales; f__Enterobacteriaceae; g__Citrobacter_A; s__Citrobacter_A farmeri
GCA_028994555.1	f__Enterobacteriaceae	g__Citrobacter_A	s__Citrobacter_A amalonaticus_G	d__Bacteria; p__Pseudomonadota; c__Gammaproteobacteria; o__Enterobacterales; f__Enterobacteriaceae; g__Citrobacter_A; s__Citrobacter_A amalonaticus_G
GCF_001559075.2	f__Enterobacteriaceae	g__Citrobacter_A	s__Citrobacter_A amalonaticus_F	d__Bacteria; p__Pseudomonadota; c__Gammaproteobacteria; o__Enterobacterales; f__Enterobacteriaceae; g__Citrobacter_A; s__Citrobacter_A amalonaticus_F
GCF_018252635.1	f__Enterobacteriaceae	g__Citrobacter_A	s__Citrobacter_A amalonaticus_E	d__Bacteria; p__Pseudomonadota; c__Gammaproteobacteria; o__Enterobacterales; f__Enterobacteriaceae; g__Citrobacter_A; s__Citrobacter_A amalonaticus_E
GCF_000981805.1	f__Enterobacteriaceae	g__Citrobacter_A	s__Citrobacter_A amalonaticus_C	d__Bacteria; p__Pseudomonadota; c__Gammaproteobacteria; o__Enterobacterales; f__Enterobacteriaceae; g__Citrobacter_A; s__Citrobacter_A amalonaticus_C
GCF_018323885.1	f__Enterobacteriaceae	g__Citrobacter_A	s__Citrobacter_A amalonaticus	d__Bacteria; p__Pseudomonadota; c__Gammaproteobacteria; o__Enterobacterales; f__Enterobacteriaceae; g__Citrobacter_A; s__Citrobacter_A amalonaticus
GCF_003818115.1	f__Enterobacteriaceae	g__Citrobacter	s__Citrobacter youngae	d__Bacteria; p__Pseudomonadota; c__Gammaproteobacteria; o__Enterobacterales; f__Enterobacteriaceae; g__Citrobacter; s__Citrobacter youngae
GCF_000759755.1	f__Enterobacteriaceae	g__Citrobacter	s__Citrobacter werkmanii	d__Bacteria; p__Pseudomonadota; c__Gammaproteobacteria; o__Enterobacterales; f__Enterobacteriaceae; g__Citrobacter; s__Citrobacter werkmanii
GCF_004684345.1	f__Enterobacteriaceae	g__Citrobacter	s__Citrobacter tructae	d__Bacteria; p__Pseudomonadota; c__Gammaproteobacteria; o__Enterobacterales; f__Enterobacteriaceae; g__Citrobacter; s__Citrobacter tructae
GCF_945906775.1	f__Enterobacteriaceae	g__Citrobacter	s__Citrobacter sp945906775	d__Bacteria; p__Pseudomonadota; c__Gammaproteobacteria; o__Enterobacterales; f__Enterobacteriaceae; g__Citrobacter; s__Citrobacter sp945906775
GCF_030332225.1	f__Enterobacteriaceae	g__Citrobacter	s__Citrobacter sp030332225	d__Bacteria; p__Pseudomonadota; c__Gammaproteobacteria; o__Enterobacterales; f__Enterobacteriaceae; g__Citrobacter; s__Citrobacter sp030332225
GCF_018342065.1	f__Enterobacteriaceae	g__Citrobacter	s__Citrobacter sp018342065	d__Bacteria; p__Pseudomonadota; c__Gammaproteobacteria; o__Enterobacterales; f__Enterobacteriaceae; g__Citrobacter; s__Citrobacter sp018342065
GCF_015672735.1	f__Enterobacteriaceae	g__Citrobacter	s__Citrobacter sp015672735	d__Bacteria; p__Pseudomonadota; c__Gammaproteobacteria; o__Enterobacterales; f__Enterobacteriaceae; g__Citrobacter; s__Citrobacter sp015672735
GCF_005281345.1	f__Enterobacteriaceae	g__Citrobacter	s__Citrobacter sp005281345	d__Bacteria; p__Pseudomonadota; c__Gammaproteobacteria; o__Enterobacterales; f__Enterobacteriaceae; g__Citrobacter; s__Citrobacter sp005281345
GCF_001037495.1	f__Enterobacteriaceae	g__Citrobacter	s__Citrobacter sp001037495	d__Bacteria; p__Pseudomonadota; c__Gammaproteobacteria; o__Enterobacterales; f__Enterobacteriaceae; g__Citrobacter; s__Citrobacter sp001037495
GCF_000155975.1	f__Enterobacteriaceae	g__Citrobacter	s__Citrobacter portucalensis_A	d__Bacteria; p__Pseudomonadota; c__Gammaproteobacteria; o__Enterobacterales; f__Enterobacteriaceae; g__Citrobacter; s__Citrobacter portucalensis_A
GCF_002042885.1	f__Enterobacteriaceae	g__Citrobacter	s__Citrobacter portucalensis	d__Bacteria; p__Pseudomonadota; c__Gammaproteobacteria; o__Enterobacterales; f__Enterobacteriaceae; g__Citrobacter; s__Citrobacter portucalensis
GCF_008373795.1	f__Enterobacteriaceae	g__Citrobacter	s__Citrobacter pasteurii	d__Bacteria; p__Pseudomonadota; c__Gammaproteobacteria; o__Enterobacterales; f__Enterobacteriaceae; g__Citrobacter; s__Citrobacter pasteurii
GCF_024023655.1	f__Enterobacteriaceae	g__Citrobacter	s__Citrobacter meridianamericanus	d__Bacteria; p__Pseudomonadota; c__Gammaproteobacteria; o__Enterobacterales; f__Enterobacteriaceae; g__Citrobacter; s__Citrobacter meridianamericanus
GCF_029717145.1	f__Enterobacteriaceae	g__Citrobacter	s__Citrobacter gillenii	d__Bacteria; p__Pseudomonadota; c__Gammaproteobacteria; o__Enterobacterales; f__Enterobacteriaceae; g__Citrobacter; s__Citrobacter gillenii
GCF_011064845.1	f__Enterobacteriaceae	g__Citrobacter	s__Citrobacter freundii	d__Bacteria; p__Pseudomonadota; c__Gammaproteobacteria; o__Enterobacterales; f__Enterobacteriaceae; g__Citrobacter; s__Citrobacter freundii
GCA_020099315.1	f__Enterobacteriaceae	g__Citrobacter	s__Citrobacter europaeus	d__Bacteria; p__Pseudomonadota; c__Gammaproteobacteria; o__Enterobacterales; f__Enterobacteriaceae; g__Citrobacter; s__Citrobacter europaeus
GCF_002075345.1	f__Enterobacteriaceae	g__Citrobacter	s__Citrobacter braakii	d__Bacteria; p__Pseudomonadota; c__Gammaproteobacteria; o__Enterobacterales; f__Enterobacteriaceae; g__Citrobacter; s__Citrobacter braakii
GCF_004353845.1	f__Enterobacteriaceae	g__Citrobacter	s__Citrobacter arsenatis	d__Bacteria; p__Pseudomonadota; c__Gammaproteobacteria; o__Enterobacterales; f__Enterobacteriaceae; g__Citrobacter; s__Citrobacter arsenatis
GCF_005491205.1	f__Enterobacteriaceae	g__Chimaeribacter	s__Chimaeribacter sp005491205	d__Bacteria; p__Pseudomonadota; c__Gammaproteobacteria; o__Enterobacterales; f__Enterobacteriaceae; g__Chimaeribacter; s__Chimaeribacter sp005491205
GCF_002858715.1	f__Enterobacteriaceae	g__Chimaeribacter	s__Chimaeribacter coloradensis	d__Bacteria; p__Pseudomonadota; c__Gammaproteobacteria; o__Enterobacterales; f__Enterobacteriaceae; g__Chimaeribacter; s__Chimaeribacter coloradensis
GCF_002858675.1	f__Enterobacteriaceae	g__Chimaeribacter	s__Chimaeribacter californicus	d__Bacteria; p__Pseudomonadota; c__Gammaproteobacteria; o__Enterobacterales; f__Enterobacteriaceae; g__Chimaeribacter; s__Chimaeribacter californicus
GCF_002858805.1	f__Enterobacteriaceae	g__Chimaeribacter	s__Chimaeribacter arupi	d__Bacteria; p__Pseudomonadota; c__Gammaproteobacteria; o__Enterobacterales; f__Enterobacteriaceae; g__Chimaeribacter; s__Chimaeribacter arupi
GCF_000743355.1	f__Enterobacteriaceae	g__Chania	s__Chania sp000743355	d__Bacteria; p__Pseudomonadota; c__Gammaproteobacteria; o__Enterobacterales; f__Enterobacteriaceae; g__Chania; s__Chania sp000743355
GCF_001976145.1	f__Enterobacteriaceae	g__Chania	s__Chania oryzae	d__Bacteria; p__Pseudomonadota; c__Gammaproteobacteria; o__Enterobacterales; f__Enterobacteriaceae; g__Chania; s__Chania oryzae
GCF_000520015.2	f__Enterobacteriaceae	g__Chania	s__Chania multitudinisentens	d__Bacteria; p__Pseudomonadota; c__Gammaproteobacteria; o__Enterobacterales; f__Enterobacteriaceae; g__Chania; s__Chania multitudinisentens
GCF_011752815.1	f__Enterobacteriaceae	g__Cedecea	s__Cedecea sp011752815	d__Bacteria; p__Pseudomonadota; c__Gammaproteobacteria; o__Enterobacterales; f__Enterobacteriaceae; g__Cedecea; s__Cedecea sp011752815
GCA_009668225.1	f__Enterobacteriaceae	g__Cedecea	s__Cedecea sp009668225	d__Bacteria; p__Pseudomonadota; c__Gammaproteobacteria; o__Enterobacterales; f__Enterobacteriaceae; g__Cedecea; s__Cedecea sp009668225
GCF_000277545.1	f__Enterobacteriaceae	g__Cedecea	s__Cedecea sp000277545	d__Bacteria; p__Pseudomonadota; c__Gammaproteobacteria; o__Enterobacterales; f__Enterobacteriaceae; g__Cedecea; s__Cedecea sp000277545
GCF_000758305.1	f__Enterobacteriaceae	g__Cedecea	s__Cedecea neteri_C	d__Bacteria; p__Pseudomonadota; c__Gammaproteobacteria; o__Enterobacterales; f__Enterobacteriaceae; g__Cedecea; s__Cedecea neteri_C
GCF_000758325.1	f__Enterobacteriaceae	g__Cedecea	s__Cedecea neteri_B	d__Bacteria; p__Pseudomonadota; c__Gammaproteobacteria; o__Enterobacterales; f__Enterobacteriaceae; g__Cedecea; s__Cedecea neteri_B
GCF_000757825.1	f__Enterobacteriaceae	g__Cedecea	s__Cedecea neteri_A	d__Bacteria; p__Pseudomonadota; c__Gammaproteobacteria; o__Enterobacterales; f__Enterobacteriaceae; g__Cedecea; s__Cedecea neteri_A
GCF_001571265.1	f__Enterobacteriaceae	g__Cedecea	s__Cedecea neteri	d__Bacteria; p__Pseudomonadota; c__Gammaproteobacteria; o__Enterobacterales; f__Enterobacteriaceae; g__Cedecea; s__Cedecea neteri
GCA_000963575.1	f__Enterobacteriaceae	g__Cedecea	s__Cedecea michiganensis_A	d__Bacteria; p__Pseudomonadota; c__Gammaproteobacteria; o__Enterobacterales; f__Enterobacteriaceae; g__Cedecea; s__Cedecea michiganensis_A
GCF_900635955.1	f__Enterobacteriaceae	g__Cedecea	s__Cedecea lapagei	d__Bacteria; p__Pseudomonadota; c__Gammaproteobacteria; o__Enterobacterales; f__Enterobacteriaceae; g__Cedecea; s__Cedecea lapagei
GCF_000412335.2	f__Enterobacteriaceae	g__Cedecea	s__Cedecea davisae	d__Bacteria; p__Pseudomonadota; c__Gammaproteobacteria; o__Enterobacterales; f__Enterobacteriaceae; g__Cedecea; s__Cedecea davisae
GCA_947478475.1	f__Enterobacteriaceae	g__CANJWD01	s__CANJWD01 sp947478475	d__Bacteria; p__Pseudomonadota; c__Gammaproteobacteria; o__Enterobacterales; f__Enterobacteriaceae; g__CANJWD01; s__CANJWD01 sp947478475
GCA_946221915.1	f__Enterobacteriaceae	g__CAMIKG01	s__CAMIKG01 sp946221915	d__Bacteria; p__Pseudomonadota; c__Gammaproteobacteria; o__Enterobacterales; f__Enterobacteriaceae; g__CAMIKG01; s__CAMIKG01 sp946221915
GCA_945288535.1	f__Enterobacteriaceae	g__CALYQQ01	s__CALYQQ01 sp945288535	d__Bacteria; p__Pseudomonadota; c__Gammaproteobacteria; o__Enterobacterales; f__Enterobacteriaceae; g__CALYQQ01; s__CALYQQ01 sp945288535
GCA_945271245.1	f__Enterobacteriaceae	g__CALYPF01	s__CALYPF01 sp945271245	d__Bacteria; p__Pseudomonadota; c__Gammaproteobacteria; o__Enterobacterales; f__Enterobacteriaceae; g__CALYPF01; s__CALYPF01 sp945271245
GCF_003818135.1	f__Enterobacteriaceae	g__Buttiauxella	s__Buttiauxella warmboldiae	d__Bacteria; p__Pseudomonadota; c__Gammaproteobacteria; o__Enterobacterales; f__Enterobacteriaceae; g__Buttiauxella; s__Buttiauxella warmboldiae
GCF_014189855.1	f__Enterobacteriaceae	g__Buttiauxella	s__Buttiauxella sp014189855	d__Bacteria; p__Pseudomonadota; c__Gammaproteobacteria; o__Enterobacterales; f__Enterobacteriaceae; g__Buttiauxella; s__Buttiauxella sp014189855
GCF_006376615.1	f__Enterobacteriaceae	g__Buttiauxella	s__Buttiauxella sp006376615	d__Bacteria; p__Pseudomonadota; c__Gammaproteobacteria; o__Enterobacterales; f__Enterobacteriaceae; g__Buttiauxella; s__Buttiauxella sp006376615
GCF_001654865.1	f__Enterobacteriaceae	g__Buttiauxella	s__Buttiauxella noackiae	d__Bacteria; p__Pseudomonadota; c__Gammaproteobacteria; o__Enterobacterales; f__Enterobacteriaceae; g__Buttiauxella; s__Buttiauxella noackiae
GCF_902500225.1	f__Enterobacteriaceae	g__Buttiauxella	s__Buttiauxella massiliensis	d__Bacteria; p__Pseudomonadota; c__Gammaproteobacteria; o__Enterobacterales; f__Enterobacteriaceae; g__Buttiauxella; s__Buttiauxella massiliensis
GCF_003601925.1	f__Enterobacteriaceae	g__Buttiauxella	s__Buttiauxella izardii	d__Bacteria; p__Pseudomonadota; c__Gammaproteobacteria; o__Enterobacterales; f__Enterobacteriaceae; g__Buttiauxella; s__Buttiauxella izardii
GCF_001654835.1	f__Enterobacteriaceae	g__Buttiauxella	s__Buttiauxella gaviniae	d__Bacteria; p__Pseudomonadota; c__Gammaproteobacteria; o__Enterobacterales; f__Enterobacteriaceae; g__Buttiauxella; s__Buttiauxella gaviniae
GCF_001654915.1	f__Enterobacteriaceae	g__Buttiauxella	s__Buttiauxella ferragutiae	d__Bacteria; p__Pseudomonadota; c__Gammaproteobacteria; o__Enterobacterales; f__Enterobacteriaceae; g__Buttiauxella; s__Buttiauxella ferragutiae
GCF_001654925.1	f__Enterobacteriaceae	g__Buttiauxella	s__Buttiauxella brennerae	d__Bacteria; p__Pseudomonadota; c__Gammaproteobacteria; o__Enterobacterales; f__Enterobacteriaceae; g__Buttiauxella; s__Buttiauxella brennerae
GCF_000735355.1	f__Enterobacteriaceae	g__Buttiauxella	s__Buttiauxella agrestis	d__Bacteria; p__Pseudomonadota; c__Gammaproteobacteria; o__Enterobacterales; f__Enterobacteriaceae; g__Buttiauxella; s__Buttiauxella agrestis
GCF_009800925.1	f__Enterobacteriaceae	g__Budvicia	s__Budvicia diplopodorum	d__Bacteria; p__Pseudomonadota; c__Gammaproteobacteria; o__Enterobacterales; f__Enterobacteriaceae; g__Budvicia; s__Budvicia diplopodorum
GCF_000427805.1	f__Enterobacteriaceae	g__Budvicia	s__Budvicia aquatica	d__Bacteria; p__Pseudomonadota; c__Gammaproteobacteria; o__Enterobacterales; f__Enterobacteriaceae; g__Budvicia; s__Budvicia aquatica
GCF_005082585.1	f__Enterobacteriaceae_A	g__Buchnera	s__Buchnera aphidicola_Z	d__Bacteria; p__Pseudomonadota; c__Gammaproteobacteria; o__Enterobacterales; f__Enterobacteriaceae_A; g__Buchnera; s__Buchnera aphidicola_Z
GCF_005081705.1	f__Enterobacteriaceae_A	g__Buchnera	s__Buchnera aphidicola_Y	d__Bacteria; p__Pseudomonadota; c__Gammaproteobacteria; o__Enterobacterales; f__Enterobacteriaceae_A; g__Buchnera; s__Buchnera aphidicola_Y
GCF_005080705.1	f__Enterobacteriaceae_A	g__Buchnera	s__Buchnera aphidicola_X	d__Bacteria; p__Pseudomonadota; c__Gammaproteobacteria; o__Enterobacterales; f__Enterobacteriaceae_A; g__Buchnera; s__Buchnera aphidicola_X
GCF_900698905.1	f__Enterobacteriaceae_A	g__Buchnera	s__Buchnera aphidicola_W	d__Bacteria; p__Pseudomonadota; c__Gammaproteobacteria; o__Enterobacterales; f__Enterobacteriaceae_A; g__Buchnera; s__Buchnera aphidicola_W
GCF_005080825.1	f__Enterobacteriaceae_A	g__Buchnera	s__Buchnera aphidicola_V	d__Bacteria; p__Pseudomonadota; c__Gammaproteobacteria; o__Enterobacterales; f__Enterobacteriaceae_A; g__Buchnera; s__Buchnera aphidicola_V
GCF_005082145.1	f__Enterobacteriaceae_A	g__Buchnera	s__Buchnera aphidicola_U	d__Bacteria; p__Pseudomonadota; c__Gammaproteobacteria; o__Enterobacterales; f__Enterobacteriaceae_A; g__Buchnera; s__Buchnera aphidicola_U
GCF_006741185.1	f__Enterobacteriaceae_A	g__Buchnera	s__Buchnera aphidicola_T	d__Bacteria; p__Pseudomonadota; c__Gammaproteobacteria; o__Enterobacterales; f__Enterobacteriaceae_A; g__Buchnera; s__Buchnera aphidicola_T
GCF_005080965.1	f__Enterobacteriaceae_A	g__Buchnera	s__Buchnera aphidicola_S	d__Bacteria; p__Pseudomonadota; c__Gammaproteobacteria; o__Enterobacterales; f__Enterobacteriaceae_A; g__Buchnera; s__Buchnera aphidicola_S
GCF_005083345.1	f__Enterobacteriaceae_A	g__Buchnera	s__Buchnera aphidicola_R	d__Bacteria; p__Pseudomonadota; c__Gammaproteobacteria; o__Enterobacterales; f__Enterobacteriaceae_A; g__Buchnera; s__Buchnera aphidicola_R
GCF_003096055.1	f__Enterobacteriaceae_A	g__Buchnera	s__Buchnera aphidicola_P	d__Bacteria; p__Pseudomonadota; c__Gammaproteobacteria; o__Enterobacterales; f__Enterobacteriaceae_A; g__Buchnera; s__Buchnera aphidicola_P
GCF_001648115.1	f__Enterobacteriaceae_A	g__Buchnera	s__Buchnera aphidicola_N	d__Bacteria; p__Pseudomonadota; c__Gammaproteobacteria; o__Enterobacterales; f__Enterobacteriaceae_A; g__Buchnera; s__Buchnera aphidicola_N
GCF_900016785.1	f__Enterobacteriaceae_A	g__Buchnera	s__Buchnera aphidicola_M	d__Bacteria; p__Pseudomonadota; c__Gammaproteobacteria; o__Enterobacterales; f__Enterobacteriaceae_A; g__Buchnera; s__Buchnera aphidicola_M
GCF_900128735.1	f__Enterobacteriaceae_A	g__Buchnera	s__Buchnera aphidicola_L	d__Bacteria; p__Pseudomonadota; c__Gammaproteobacteria; o__Enterobacterales; f__Enterobacteriaceae_A; g__Buchnera; s__Buchnera aphidicola_L
GCF_900128725.1	f__Enterobacteriaceae_A	g__Buchnera	s__Buchnera aphidicola_K	d__Bacteria; p__Pseudomonadota; c__Gammaproteobacteria; o__Enterobacterales; f__Enterobacteriaceae_A; g__Buchnera; s__Buchnera aphidicola_K
GCF_900128595.1	f__Enterobacteriaceae_A	g__Buchnera	s__Buchnera aphidicola_J	d__Bacteria; p__Pseudomonadota; c__Gammaproteobacteria; o__Enterobacterales; f__Enterobacteriaceae_A; g__Buchnera; s__Buchnera aphidicola_J
GCF_000009605.1	f__Enterobacteriaceae_A	g__Buchnera	s__Buchnera aphidicola_I	d__Bacteria; p__Pseudomonadota; c__Gammaproteobacteria; o__Enterobacterales; f__Enterobacteriaceae_A; g__Buchnera; s__Buchnera aphidicola_I
GCF_000007725.1	f__Enterobacteriaceae_A	g__Buchnera	s__Buchnera aphidicola_H	d__Bacteria; p__Pseudomonadota; c__Gammaproteobacteria; o__Enterobacterales; f__Enterobacteriaceae_A; g__Buchnera; s__Buchnera aphidicola_H
GCF_000217635.1	f__Enterobacteriaceae_A	g__Buchnera	s__Buchnera aphidicola_G	d__Bacteria; p__Pseudomonadota; c__Gammaproteobacteria; o__Enterobacterales; f__Enterobacteriaceae_A; g__Buchnera; s__Buchnera aphidicola_G
GCF_000090965.1	f__Enterobacteriaceae_A	g__Buchnera	s__Buchnera aphidicola_F	d__Bacteria; p__Pseudomonadota; c__Gammaproteobacteria; o__Enterobacterales; f__Enterobacteriaceae_A; g__Buchnera; s__Buchnera aphidicola_F
GCF_001280225.1	f__Enterobacteriaceae_A	g__Buchnera	s__Buchnera aphidicola_E	d__Bacteria; p__Pseudomonadota; c__Gammaproteobacteria; o__Enterobacterales; f__Enterobacteriaceae_A; g__Buchnera; s__Buchnera aphidicola_E
GCF_001700895.1	f__Enterobacteriaceae_A	g__Buchnera	s__Buchnera aphidicola_D	d__Bacteria; p__Pseudomonadota; c__Gammaproteobacteria; o__Enterobacterales; f__Enterobacteriaceae_A; g__Buchnera; s__Buchnera aphidicola_D
GCF_000521565.1	f__Enterobacteriaceae_A	g__Buchnera	s__Buchnera aphidicola_C	d__Bacteria; p__Pseudomonadota; c__Gammaproteobacteria; o__Enterobacterales; f__Enterobacteriaceae_A; g__Buchnera; s__Buchnera aphidicola_C
GCF_026122795.1	f__Enterobacteriaceae_A	g__Buchnera	s__Buchnera aphidicola_BK	d__Bacteria; p__Pseudomonadota; c__Gammaproteobacteria; o__Enterobacterales; f__Enterobacteriaceae_A; g__Buchnera; s__Buchnera aphidicola_BK
GCF_026122815.1	f__Enterobacteriaceae_A	g__Buchnera	s__Buchnera aphidicola_BJ	d__Bacteria; p__Pseudomonadota; c__Gammaproteobacteria; o__Enterobacterales; f__Enterobacteriaceae_A; g__Buchnera; s__Buchnera aphidicola_BJ
GCF_024029855.1	f__Enterobacteriaceae_A	g__Buchnera	s__Buchnera aphidicola_BI	d__Bacteria; p__Pseudomonadota; c__Gammaproteobacteria; o__Enterobacterales; f__Enterobacteriaceae_A; g__Buchnera; s__Buchnera aphidicola_BI
GCA_024349705.1	f__Enterobacteriaceae_A	g__Buchnera	s__Buchnera aphidicola_BH	d__Bacteria; p__Pseudomonadota; c__Gammaproteobacteria; o__Enterobacterales; f__Enterobacteriaceae_A; g__Buchnera; s__Buchnera aphidicola_BH
GCA_011752475.1	f__Enterobacteriaceae_A	g__Buchnera	s__Buchnera aphidicola_BG	d__Bacteria; p__Pseudomonadota; c__Gammaproteobacteria; o__Enterobacterales; f__Enterobacteriaceae_A; g__Buchnera; s__Buchnera aphidicola_BG
GCA_011754245.1	f__Enterobacteriaceae_A	g__Buchnera	s__Buchnera aphidicola_BF	d__Bacteria; p__Pseudomonadota; c__Gammaproteobacteria; o__Enterobacterales; f__Enterobacteriaceae_A; g__Buchnera; s__Buchnera aphidicola_BF
GCF_011035165.1	f__Enterobacteriaceae_A	g__Buchnera	s__Buchnera aphidicola_BE	d__Bacteria; p__Pseudomonadota; c__Gammaproteobacteria; o__Enterobacterales; f__Enterobacteriaceae_A; g__Buchnera; s__Buchnera aphidicola_BE
GCA_014622685.1	f__Enterobacteriaceae_A	g__Buchnera	s__Buchnera aphidicola_BD	d__Bacteria; p__Pseudomonadota; c__Gammaproteobacteria; o__Enterobacterales; f__Enterobacteriaceae_A; g__Buchnera; s__Buchnera aphidicola_BD
GCA_011754215.1	f__Enterobacteriaceae_A	g__Buchnera	s__Buchnera aphidicola_BC	d__Bacteria; p__Pseudomonadota; c__Gammaproteobacteria; o__Enterobacterales; f__Enterobacteriaceae_A; g__Buchnera; s__Buchnera aphidicola_BC
GCF_009069125.1	f__Enterobacteriaceae_A	g__Buchnera	s__Buchnera aphidicola_BB	d__Bacteria; p__Pseudomonadota; c__Gammaproteobacteria; o__Enterobacterales; f__Enterobacteriaceae_A; g__Buchnera; s__Buchnera aphidicola_BB
GCF_024029895.1	f__Enterobacteriaceae_A	g__Buchnera	s__Buchnera aphidicola_BA	d__Bacteria; p__Pseudomonadota; c__Gammaproteobacteria; o__Enterobacterales; f__Enterobacteriaceae_A; g__Buchnera; s__Buchnera aphidicola_BA
GCF_000225465.1	f__Enterobacteriaceae_A	g__Buchnera	s__Buchnera aphidicola_B	d__Bacteria; p__Pseudomonadota; c__Gammaproteobacteria; o__Enterobacterales; f__Enterobacteriaceae_A; g__Buchnera; s__Buchnera aphidicola_B
GCF_013394915.1	f__Enterobacteriaceae_A	g__Buchnera	s__Buchnera aphidicola_AZ	d__Bacteria; p__Pseudomonadota; c__Gammaproteobacteria; o__Enterobacterales; f__Enterobacteriaceae_A; g__Buchnera; s__Buchnera aphidicola_AZ
GCF_900698915.1	f__Enterobacteriaceae_A	g__Buchnera	s__Buchnera aphidicola_AY	d__Bacteria; p__Pseudomonadota; c__Gammaproteobacteria; o__Enterobacterales; f__Enterobacteriaceae_A; g__Buchnera; s__Buchnera aphidicola_AY
GCF_900698895.1	f__Enterobacteriaceae_A	g__Buchnera	s__Buchnera aphidicola_AX	d__Bacteria; p__Pseudomonadota; c__Gammaproteobacteria; o__Enterobacterales; f__Enterobacteriaceae_A; g__Buchnera; s__Buchnera aphidicola_AX
GCF_005083845.1	f__Enterobacteriaceae_A	g__Buchnera	s__Buchnera aphidicola_AW	d__Bacteria; p__Pseudomonadota; c__Gammaproteobacteria; o__Enterobacterales; f__Enterobacteriaceae_A; g__Buchnera; s__Buchnera aphidicola_AW
GCF_900699035.1	f__Enterobacteriaceae_A	g__Buchnera	s__Buchnera aphidicola_AV	d__Bacteria; p__Pseudomonadota; c__Gammaproteobacteria; o__Enterobacterales; f__Enterobacteriaceae_A; g__Buchnera; s__Buchnera aphidicola_AV
GCF_005080885.1	f__Enterobacteriaceae_A	g__Buchnera	s__Buchnera aphidicola_AU	d__Bacteria; p__Pseudomonadota; c__Gammaproteobacteria; o__Enterobacterales; f__Enterobacteriaceae_A; g__Buchnera; s__Buchnera aphidicola_AU
GCF_005080745.1	f__Enterobacteriaceae_A	g__Buchnera	s__Buchnera aphidicola_AT	d__Bacteria; p__Pseudomonadota; c__Gammaproteobacteria; o__Enterobacterales; f__Enterobacteriaceae_A; g__Buchnera; s__Buchnera aphidicola_AT
GCF_005083105.1	f__Enterobacteriaceae_A	g__Buchnera	s__Buchnera aphidicola_AS	d__Bacteria; p__Pseudomonadota; c__Gammaproteobacteria; o__Enterobacterales; f__Enterobacteriaceae_A; g__Buchnera; s__Buchnera aphidicola_AS
GCF_005082365.1	f__Enterobacteriaceae_A	g__Buchnera	s__Buchnera aphidicola_AR	d__Bacteria; p__Pseudomonadota; c__Gammaproteobacteria; o__Enterobacterales; f__Enterobacteriaceae_A; g__Buchnera; s__Buchnera aphidicola_AR
GCA_005080785.1	f__Enterobacteriaceae_A	g__Buchnera	s__Buchnera aphidicola_AQ	d__Bacteria; p__Pseudomonadota; c__Gammaproteobacteria; o__Enterobacterales; f__Enterobacteriaceae_A; g__Buchnera; s__Buchnera aphidicola_AQ
GCF_005237295.1	f__Enterobacteriaceae_A	g__Buchnera	s__Buchnera aphidicola_AP	d__Bacteria; p__Pseudomonadota; c__Gammaproteobacteria; o__Enterobacterales; f__Enterobacteriaceae_A; g__Buchnera; s__Buchnera aphidicola_AP
GCF_005080845.1	f__Enterobacteriaceae_A	g__Buchnera	s__Buchnera aphidicola_AO	d__Bacteria; p__Pseudomonadota; c__Gammaproteobacteria; o__Enterobacterales; f__Enterobacteriaceae_A; g__Buchnera; s__Buchnera aphidicola_AO
GCF_005081945.1	f__Enterobacteriaceae_A	g__Buchnera	s__Buchnera aphidicola_AN	d__Bacteria; p__Pseudomonadota; c__Gammaproteobacteria; o__Enterobacterales; f__Enterobacteriaceae_A; g__Buchnera; s__Buchnera aphidicola_AN
GCF_900698845.1	f__Enterobacteriaceae_A	g__Buchnera	s__Buchnera aphidicola_AM	d__Bacteria; p__Pseudomonadota; c__Gammaproteobacteria; o__Enterobacterales; f__Enterobacteriaceae_A; g__Buchnera; s__Buchnera aphidicola_AM
GCF_003671935.1	f__Enterobacteriaceae_A	g__Buchnera	s__Buchnera aphidicola_AL	d__Bacteria; p__Pseudomonadota; c__Gammaproteobacteria; o__Enterobacterales; f__Enterobacteriaceae_A; g__Buchnera; s__Buchnera aphidicola_AL
GCF_005082825.1	f__Enterobacteriaceae_A	g__Buchnera	s__Buchnera aphidicola_AK	d__Bacteria; p__Pseudomonadota; c__Gammaproteobacteria; o__Enterobacterales; f__Enterobacteriaceae_A; g__Buchnera; s__Buchnera aphidicola_AK
GCF_900560745.1	f__Enterobacteriaceae_A	g__Buchnera	s__Buchnera aphidicola_AJ	d__Bacteria; p__Pseudomonadota; c__Gammaproteobacteria; o__Enterobacterales; f__Enterobacteriaceae_A; g__Buchnera; s__Buchnera aphidicola_AJ
GCF_900698975.1	f__Enterobacteriaceae_A	g__Buchnera	s__Buchnera aphidicola_AI	d__Bacteria; p__Pseudomonadota; c__Gammaproteobacteria; o__Enterobacterales; f__Enterobacteriaceae_A; g__Buchnera; s__Buchnera aphidicola_AI
GCF_005083565.1	f__Enterobacteriaceae_A	g__Buchnera	s__Buchnera aphidicola_AH	d__Bacteria; p__Pseudomonadota; c__Gammaproteobacteria; o__Enterobacterales; f__Enterobacteriaceae_A; g__Buchnera; s__Buchnera aphidicola_AH
GCF_005080865.1	f__Enterobacteriaceae_A	g__Buchnera	s__Buchnera aphidicola_AG	d__Bacteria; p__Pseudomonadota; c__Gammaproteobacteria; o__Enterobacterales; f__Enterobacteriaceae_A; g__Buchnera; s__Buchnera aphidicola_AG
GCF_005080725.1	f__Enterobacteriaceae_A	g__Buchnera	s__Buchnera aphidicola_AF	d__Bacteria; p__Pseudomonadota; c__Gammaproteobacteria; o__Enterobacterales; f__Enterobacteriaceae_A; g__Buchnera; s__Buchnera aphidicola_AF
GCF_005081445.1	f__Enterobacteriaceae_A	g__Buchnera	s__Buchnera aphidicola_AE	d__Bacteria; p__Pseudomonadota; c__Gammaproteobacteria; o__Enterobacterales; f__Enterobacteriaceae_A; g__Buchnera; s__Buchnera aphidicola_AE
GCF_005081185.1	f__Enterobacteriaceae_A	g__Buchnera	s__Buchnera aphidicola_AD	d__Bacteria; p__Pseudomonadota; c__Gammaproteobacteria; o__Enterobacterales; f__Enterobacteriaceae_A; g__Buchnera; s__Buchnera aphidicola_AD
GCF_900698945.1	f__Enterobacteriaceae_A	g__Buchnera	s__Buchnera aphidicola_AC	d__Bacteria; p__Pseudomonadota; c__Gammaproteobacteria; o__Enterobacterales; f__Enterobacteriaceae_A; g__Buchnera; s__Buchnera aphidicola_AC
GCF_005080765.1	f__Enterobacteriaceae_A	g__Buchnera	s__Buchnera aphidicola_AB	d__Bacteria; p__Pseudomonadota; c__Gammaproteobacteria; o__Enterobacterales; f__Enterobacteriaceae_A; g__Buchnera; s__Buchnera aphidicola_AB
GCF_900698865.1	f__Enterobacteriaceae_A	g__Buchnera	s__Buchnera aphidicola_AA	d__Bacteria; p__Pseudomonadota; c__Gammaproteobacteria; o__Enterobacterales; f__Enterobacteriaceae_A; g__Buchnera; s__Buchnera aphidicola_AA
GCF_000225445.1	f__Enterobacteriaceae_A	g__Buchnera	s__Buchnera aphidicola_A	d__Bacteria; p__Pseudomonadota; c__Gammaproteobacteria; o__Enterobacterales; f__Enterobacteriaceae_A; g__Buchnera; s__Buchnera aphidicola_A
GCF_000007365.1	f__Enterobacteriaceae_A	g__Buchnera	s__Buchnera aphidicola	d__Bacteria; p__Pseudomonadota; c__Gammaproteobacteria; o__Enterobacterales; f__Enterobacteriaceae_A; g__Buchnera; s__Buchnera aphidicola
GCF_023347575.1	f__Enterobacteriaceae	g__Brenneria	s__Brenneria tiliae	d__Bacteria; p__Pseudomonadota; c__Gammaproteobacteria; o__Enterobacterales; f__Enterobacteriaceae; g__Brenneria; s__Brenneria tiliae
GCF_013155275.1	f__Enterobacteriaceae	g__Brenneria	s__Brenneria sp013155275	d__Bacteria; p__Pseudomonadota; c__Gammaproteobacteria; o__Enterobacterales; f__Enterobacteriaceae; g__Brenneria; s__Brenneria sp013155275
GCF_003315515.1	f__Enterobacteriaceae	g__Brenneria	s__Brenneria salicis	d__Bacteria; p__Pseudomonadota; c__Gammaproteobacteria; o__Enterobacterales; f__Enterobacteriaceae; g__Brenneria; s__Brenneria salicis
GCF_005484945.1	f__Enterobacteriaceae	g__Brenneria	s__Brenneria rubrifaciens	d__Bacteria; p__Pseudomonadota; c__Gammaproteobacteria; o__Enterobacterales; f__Enterobacteriaceae; g__Brenneria; s__Brenneria rubrifaciens
GCF_003115845.1	f__Enterobacteriaceae	g__Brenneria	s__Brenneria roseae	d__Bacteria; p__Pseudomonadota; c__Gammaproteobacteria; o__Enterobacterales; f__Enterobacteriaceae; g__Brenneria; s__Brenneria roseae
GCF_005484965.1	f__Enterobacteriaceae	g__Brenneria	s__Brenneria nigrifluens	d__Bacteria; p__Pseudomonadota; c__Gammaproteobacteria; o__Enterobacterales; f__Enterobacteriaceae; g__Brenneria; s__Brenneria nigrifluens
GCF_025840185.1	f__Enterobacteriaceae	g__Brenneria	s__Brenneria izbisi	d__Bacteria; p__Pseudomonadota; c__Gammaproteobacteria; o__Enterobacterales; f__Enterobacteriaceae; g__Brenneria; s__Brenneria izbisi
GCF_017569925.1	f__Enterobacteriaceae	g__Brenneria	s__Brenneria izadpanahii	d__Bacteria; p__Pseudomonadota; c__Gammaproteobacteria; o__Enterobacterales; f__Enterobacteriaceae; g__Brenneria; s__Brenneria izadpanahii
GCF_002291445.1	f__Enterobacteriaceae	g__Brenneria	s__Brenneria goodwinii	d__Bacteria; p__Pseudomonadota; c__Gammaproteobacteria; o__Enterobacterales; f__Enterobacteriaceae; g__Brenneria; s__Brenneria goodwinii
GCA_022378355.1	f__Enterobacteriaceae	g__Brenneria	s__Brenneria bubanii	d__Bacteria; p__Pseudomonadota; c__Gammaproteobacteria; o__Enterobacterales; f__Enterobacteriaceae; g__Brenneria; s__Brenneria bubanii
GCF_003666245.1	f__Enterobacteriaceae	g__Brenneria	s__Brenneria alni	d__Bacteria; p__Pseudomonadota; c__Gammaproteobacteria; o__Enterobacterales; f__Enterobacteriaceae; g__Brenneria; s__Brenneria alni
GCA_030020825.1	f__Enterobacteriaceae_A	g__Blochmannia	s__Blochmannia vicinus_A	d__Bacteria; p__Pseudomonadota; c__Gammaproteobacteria; o__Enterobacterales; f__Enterobacteriaceae_A; g__Blochmannia; s__Blochmannia vicinus_A
GCF_023586525.1	f__Enterobacteriaceae_A	g__Blochmannia	s__Blochmannia vicinus	d__Bacteria; p__Pseudomonadota; c__Gammaproteobacteria; o__Enterobacterales; f__Enterobacteriaceae_A; g__Blochmannia; s__Blochmannia vicinus
GCF_000185985.2	f__Enterobacteriaceae_A	g__Blochmannia	s__Blochmannia vafer	d__Bacteria; p__Pseudomonadota; c__Gammaproteobacteria; o__Enterobacterales; f__Enterobacteriaceae_A; g__Blochmannia; s__Blochmannia vafer
GCF_023586365.1	f__Enterobacteriaceae_A	g__Blochmannia	s__Blochmannia sp023586365	d__Bacteria; p__Pseudomonadota; c__Gammaproteobacteria; o__Enterobacterales; f__Enterobacteriaceae_A; g__Blochmannia; s__Blochmannia sp023586365
GCF_023586085.1	f__Enterobacteriaceae_A	g__Blochmannia	s__Blochmannia sp023586085	d__Bacteria; p__Pseudomonadota; c__Gammaproteobacteria; o__Enterobacterales; f__Enterobacteriaceae_A; g__Blochmannia; s__Blochmannia sp023586085
GCF_023585785.1	f__Enterobacteriaceae_A	g__Blochmannia	s__Blochmannia sp023585785	d__Bacteria; p__Pseudomonadota; c__Gammaproteobacteria; o__Enterobacterales; f__Enterobacteriaceae_A; g__Blochmannia; s__Blochmannia sp023585785
GCF_023585685.1	f__Enterobacteriaceae_A	g__Blochmannia	s__Blochmannia sp023585685	d__Bacteria; p__Pseudomonadota; c__Gammaproteobacteria; o__Enterobacterales; f__Enterobacteriaceae_A; g__Blochmannia; s__Blochmannia sp023585685
GCF_014857065.1	f__Enterobacteriaceae_A	g__Blochmannia	s__Blochmannia sp014857065	d__Bacteria; p__Pseudomonadota; c__Gammaproteobacteria; o__Enterobacterales; f__Enterobacteriaceae_A; g__Blochmannia; s__Blochmannia sp014857065
GCF_009827135.1	f__Enterobacteriaceae_A	g__Blochmannia	s__Blochmannia sp009827135	d__Bacteria; p__Pseudomonadota; c__Gammaproteobacteria; o__Enterobacterales; f__Enterobacteriaceae_A; g__Blochmannia; s__Blochmannia sp009827135
GCF_000973545.1	f__Enterobacteriaceae_A	g__Blochmannia	s__Blochmannia sp000973545	d__Bacteria; p__Pseudomonadota; c__Gammaproteobacteria; o__Enterobacterales; f__Enterobacteriaceae_A; g__Blochmannia; s__Blochmannia sp000973545
GCF_000973505.1	f__Enterobacteriaceae_A	g__Blochmannia	s__Blochmannia sp000973505	d__Bacteria; p__Pseudomonadota; c__Gammaproteobacteria; o__Enterobacterales; f__Enterobacteriaceae_A; g__Blochmannia; s__Blochmannia sp000973505
GCF_000011745.1	f__Enterobacteriaceae_A	g__Blochmannia	s__Blochmannia pennsylvanicus	d__Bacteria; p__Pseudomonadota; c__Gammaproteobacteria; o__Enterobacterales; f__Enterobacteriaceae_A; g__Blochmannia; s__Blochmannia pennsylvanicus
GCF_023585745.1	f__Enterobacteriaceae_A	g__Blochmannia	s__Blochmannia ocreatus	d__Bacteria; p__Pseudomonadota; c__Gammaproteobacteria; o__Enterobacterales; f__Enterobacteriaceae_A; g__Blochmannia; s__Blochmannia ocreatus
GCF_023585825.1	f__Enterobacteriaceae_A	g__Blochmannia	s__Blochmannia herculeanus	d__Bacteria; p__Pseudomonadota; c__Gammaproteobacteria; o__Enterobacterales; f__Enterobacteriaceae_A; g__Blochmannia; s__Blochmannia herculeanus
GCA_000043285.1	f__Enterobacteriaceae_A	g__Blochmannia	s__Blochmannia floridanus	d__Bacteria; p__Pseudomonadota; c__Gammaproteobacteria; o__Enterobacterales; f__Enterobacteriaceae_A; g__Blochmannia; s__Blochmannia floridanus
GCF_004343195.1	f__Enterobacteriaceae	g__Biostraticola	s__Biostraticola tofi	d__Bacteria; p__Pseudomonadota; c__Gammaproteobacteria; o__Enterobacterales; f__Enterobacteriaceae; g__Biostraticola; s__Biostraticola tofi
GCF_003751845.1	f__Enterobacteriaceae	g__BIGb0383	s__BIGb0383 sp003751845	d__Bacteria; p__Pseudomonadota; c__Gammaproteobacteria; o__Enterobacterales; f__Enterobacteriaceae; g__BIGb0383; s__BIGb0383 sp003751845
GCF_002855795.1	f__Enterobacteriaceae	g__Baumannia	s__Baumannia cicadellinicola_C	d__Bacteria; p__Pseudomonadota; c__Gammaproteobacteria; o__Enterobacterales; f__Enterobacteriaceae; g__Baumannia; s__Baumannia cicadellinicola_C
GCF_000754265.1	f__Enterobacteriaceae	g__Baumannia	s__Baumannia cicadellinicola_B	d__Bacteria; p__Pseudomonadota; c__Gammaproteobacteria; o__Enterobacterales; f__Enterobacteriaceae; g__Baumannia; s__Baumannia cicadellinicola_B
GCF_001269425.1	f__Enterobacteriaceae	g__Baumannia	s__Baumannia cicadellinicola_A	d__Bacteria; p__Pseudomonadota; c__Gammaproteobacteria; o__Enterobacterales; f__Enterobacteriaceae; g__Baumannia; s__Baumannia cicadellinicola_A
GCF_000013185.1	f__Enterobacteriaceae	g__Baumannia	s__Baumannia cicadellinicola	d__Bacteria; p__Pseudomonadota; c__Gammaproteobacteria; o__Enterobacterales; f__Enterobacteriaceae; g__Baumannia; s__Baumannia cicadellinicola
GCA_000307305.1	f__Enterobacteriaceae	g__B14	s__B14 sp000307305	d__Bacteria; p__Pseudomonadota; c__Gammaproteobacteria; o__Enterobacterales; f__Enterobacteriaceae; g__B14; s__B14 sp000307305
GCF_027853245.1	f__Enterobacteriaceae	g__Atlantibacter	s__Atlantibacter subterranea	d__Bacteria; p__Pseudomonadota; c__Gammaproteobacteria; o__Enterobacterales; f__Enterobacteriaceae; g__Atlantibacter; s__Atlantibacter subterranea
GCA_011077955.1	f__Enterobacteriaceae	g__Atlantibacter	s__Atlantibacter sp002358165	d__Bacteria; p__Pseudomonadota; c__Gammaproteobacteria; o__Enterobacterales; f__Enterobacteriaceae; g__Atlantibacter; s__Atlantibacter sp002358165
GCF_014193285.1	f__Enterobacteriaceae	g__Atlantibacter	s__Atlantibacter sp002345315	d__Bacteria; p__Pseudomonadota; c__Gammaproteobacteria; o__Enterobacterales; f__Enterobacteriaceae; g__Atlantibacter; s__Atlantibacter sp002345315
GCA_009907385.1	f__Enterobacteriaceae	g__Atlantibacter	s__Atlantibacter hermannii_A	d__Bacteria; p__Pseudomonadota; c__Gammaproteobacteria; o__Enterobacterales; f__Enterobacteriaceae; g__Atlantibacter; s__Atlantibacter hermannii_A
GCF_900635495.1	f__Enterobacteriaceae	g__Atlantibacter	s__Atlantibacter hermannii	d__Bacteria; p__Pseudomonadota; c__Gammaproteobacteria; o__Enterobacterales; f__Enterobacteriaceae; g__Atlantibacter; s__Atlantibacter hermannii
GCF_002847015.1	f__Enterobacteriaceae	g__ATCC-39006	s__ATCC-39006 sp002847015	d__Bacteria; p__Pseudomonadota; c__Gammaproteobacteria; o__Enterobacterales; f__Enterobacteriaceae; g__ATCC-39006; s__ATCC-39006 sp002847015
GCF_001640365.1	f__Enterobacteriaceae	g__Arsenophonus	s__Arsenophonus triatominarum	d__Bacteria; p__Pseudomonadota; c__Gammaproteobacteria; o__Enterobacterales; f__Enterobacteriaceae; g__Arsenophonus; s__Arsenophonus triatominarum
GCF_902713415.1	f__Enterobacteriaceae	g__Arsenophonus	s__Arsenophonus sp902713415	d__Bacteria; p__Pseudomonadota; c__Gammaproteobacteria; o__Enterobacterales; f__Enterobacteriaceae; g__Arsenophonus; s__Arsenophonus sp902713415
GCF_900343025.1	f__Enterobacteriaceae	g__Arsenophonus	s__Arsenophonus sp900343025	d__Bacteria; p__Pseudomonadota; c__Gammaproteobacteria; o__Enterobacterales; f__Enterobacteriaceae; g__Arsenophonus; s__Arsenophonus sp900343025
GCF_900343015.1	f__Enterobacteriaceae	g__Arsenophonus	s__Arsenophonus sp900343015	d__Bacteria; p__Pseudomonadota; c__Gammaproteobacteria; o__Enterobacterales; f__Enterobacteriaceae; g__Arsenophonus; s__Arsenophonus sp900343015
GCF_029873475.1	f__Enterobacteriaceae	g__Arsenophonus	s__Arsenophonus sp029873475	d__Bacteria; p__Pseudomonadota; c__Gammaproteobacteria; o__Enterobacterales; f__Enterobacteriaceae; g__Arsenophonus; s__Arsenophonus sp029873475
GCA_024349725.1	f__Enterobacteriaceae	g__Arsenophonus	s__Arsenophonus sp024349725	d__Bacteria; p__Pseudomonadota; c__Gammaproteobacteria; o__Enterobacterales; f__Enterobacteriaceae; g__Arsenophonus; s__Arsenophonus sp024349725
GCF_000757905.1	f__Enterobacteriaceae	g__Arsenophonus	s__Arsenophonus nilaparvatae	d__Bacteria; p__Pseudomonadota; c__Gammaproteobacteria; o__Enterobacterales; f__Enterobacteriaceae; g__Arsenophonus; s__Arsenophonus nilaparvatae
GCF_000429565.1	f__Enterobacteriaceae	g__Arsenophonus	s__Arsenophonus nasoniae	d__Bacteria; p__Pseudomonadota; c__Gammaproteobacteria; o__Enterobacterales; f__Enterobacteriaceae; g__Arsenophonus; s__Arsenophonus nasoniae
GCF_001534665.1	f__Enterobacteriaceae	g__Arsenophonus	s__Arsenophonus lipoptenae	d__Bacteria; p__Pseudomonadota; c__Gammaproteobacteria; o__Enterobacterales; f__Enterobacteriaceae; g__Arsenophonus; s__Arsenophonus lipoptenae
GCF_020268605.1	f__Enterobacteriaceae	g__Arsenophonus	s__Arsenophonus apicola	d__Bacteria; p__Pseudomonadota; c__Gammaproteobacteria; o__Enterobacterales; f__Enterobacteriaceae; g__Arsenophonus; s__Arsenophonus apicola
GCF_020541245.1	f__Enterobacteriaceae_A	g__Annandia	s__Annandia pinicola	d__Bacteria; p__Pseudomonadota; c__Gammaproteobacteria; o__Enterobacterales; f__Enterobacteriaceae_A; g__Annandia; s__Annandia pinicola
GCF_003956045.1	f__Enterobacteriaceae_A	g__Annandia	s__Annandia adelgestsuga	d__Bacteria; p__Pseudomonadota; c__Gammaproteobacteria; o__Enterobacterales; f__Enterobacteriaceae_A; g__Annandia; s__Annandia adelgestsuga
GCF_008710095.1	f__Enterobacteriaceae	g__Affinibrenneria	s__Affinibrenneria salicis	d__Bacteria; p__Pseudomonadota; c__Gammaproteobacteria; o__Enterobacterales; f__Enterobacteriaceae; g__Affinibrenneria; s__Affinibrenneria salicis
GCF_018449575.1	f__Enterobacteriaceae	g__Acerihabitans	s__Acerihabitans sp018449575	d__Bacteria; p__Pseudomonadota; c__Gammaproteobacteria; o__Enterobacterales; f__Enterobacteriaceae; g__Acerihabitans; s__Acerihabitans sp018449575
GCA_015654925.1	f__Enterobacteriaceae	g__Acerihabitans	s__Acerihabitans sp015654925	d__Bacteria; p__Pseudomonadota; c__Gammaproteobacteria; o__Enterobacterales; f__Enterobacteriaceae; g__Acerihabitans; s__Acerihabitans sp015654925
GCA_015654745.1	f__Enterobacteriaceae	g__Acerihabitans	s__Acerihabitans sp015654745	d__Bacteria; p__Pseudomonadota; c__Gammaproteobacteria; o__Enterobacterales; f__Enterobacteriaceae; g__Acerihabitans; s__Acerihabitans sp015654745
GCF_005217455.1	f__Enterobacteriaceae	g__Acerihabitans	s__Acerihabitans sp005217455	d__Bacteria; p__Pseudomonadota; c__Gammaproteobacteria; o__Enterobacterales; f__Enterobacteriaceae; g__Acerihabitans; s__Acerihabitans sp005217455
GCF_016865525.2	f__Enterobacteriaceae	g__Acerihabitans	s__Acerihabitans ligni	d__Bacteria; p__Pseudomonadota; c__Gammaproteobacteria; o__Enterobacterales; f__Enterobacteriaceae; g__Acerihabitans; s__Acerihabitans ligni
GCF_010131535.1	f__Enterobacteriaceae	g__Acerihabitans	s__Acerihabitans arboris	d__Bacteria; p__Pseudomonadota; c__Gammaproteobacteria; o__Enterobacterales; f__Enterobacteriaceae; g__Acerihabitans; s__Acerihabitans arboris
GCA_002837195.1	f__Enterobacteriaceae	g__1-19	s__1-19 sp002837195	d__Bacteria; p__Pseudomonadota; c__Gammaproteobacteria; o__Enterobacterales; f__Enterobacteriaceae; g__1-19; s__1-19 sp002837195
GCF_001922585.1	f__Enterobacteriaceae	g__1-19	s__1-19 sp001922585	d__Bacteria; p__Pseudomonadota; c__Gammaproteobacteria; o__Enterobacterales; f__Enterobacteriaceae; g__1-19; s__1-19 sp001922585
